# Supplementary material for: Crystal structure of (1Z,4Z)-2,4-dimethyl-3H-benzo[b][1,4]diazepine
Source: Acta Crystallogr E Crystallogr Commun. 2017 Apr 4;73(Pt 5):647–50. doi: 10.1107/S2056989017004972 (PMC5418775; doi:10.1107/S2056989017004972)
Supplement: Supplementary file 1 [file e-73-00647-sup1.cif]

##############################################################################
#                                                                            #
# This CIF contains the data in a paper accepted for publication in          #
# Acta Crystallographica Section E. It conforms to the requirements of       #
# Notes for Authors for Acta Crystallographica Section E, and has been       #
# peer reviewed under the auspices of the IUCr Commission on Journals.       #
#                                                                            #
# Full details of the Crystallographic Information File format               #
# are given in the paper "The Crystallographic Information File (CIF):       #
# a New Standard Archive File for Crystallography" by S. R. Hall, F. H.      #
# Allen and I. D. Brown [Acta Cryst. (1991), A47, 655-685].                  #
#                                                                            #
# The current version of the core CIF dictionary is obtainable from          #
# ftp://ftp.iucr.org/pub/cif_core.dic.                                       #
#                                                                            #
# Software is freely available for graphical display of the structure(s)     #
# in this CIF. For information consult the CIF software page                 #
# http://www.iucr.org/resources/cif/software.                                #
#                                                                            #
# This file may be used for bona fide research purposes within the           #
# scientific community so long as proper attribution is given to the journal # 
# article from which it was obtained.                                        #
#                                                                            #
##############################################################################
data_global
_audit_creation_method     'form.cif (version 2.0)'
_journal_date_recd_electronic     2017-02-22
_journal_date_accepted     2017-03-30
_journal_name_full     'Acta Crystallographica, Section E'
_journal_year     2017
_journal_volume     73
_journal_issue      5
_journal_page_first     647
_journal_page_last     650
_journal_paper_category     GO
_journal_paper_doi     10.1107/S2056989017004972
_journal_coeditor_code     HB7662
_publ_contact_author
;
      Claramunt, Rosa M
      Departamento de Quimica Organica y Biologia
      Facultad de Ciencias
      Universidad Nacional de Educacion a Distancia (UNED)
      Senda del Rey 9
      E-28040 Madrid, Spain
;
_publ_contact_author_email     torralba@ucm.es
_publ_contact_author_fax     ?
_publ_contact_author_phone     '+34 91 3944285'
_publ_section_title
;
Crystal structure of
(1<i>Z</i>,4<i>Z</i>)-2,4-dimethyl-3<i>H</i>-benzo[<i>b</i>][1,4]diazepine
;
loop_
    _publ_author_name
    _publ_author_address
    'Nieto, Carla I.'
;     Departamento de Quimica Organica y Biologia
      Facultad de Ciencias
      Universidad Nacional de Educacion a Distancia (UNED)
      Senda del Rey 9
      E-28040 Madrid, Spain
;
    'Claramunt, Rosa M.'
;     Departamento de Quimica Organica y Biologia
      Facultad de Ciencias
      Universidad Nacional de Educacion a Distancia (UNED)
      Senda del Rey 9
      E-28040 Madrid, Spain
;
    'Torralba, M. Carmen'
;     Departamento de Quimica Inorganica I
      Facultad de Ciencias Quimicas
      Universidad Complutense de Madrid
      E-28040 Madrid, Spain
;
    'Torres, M. Rosario'
;     CAI Difraccion de Rayos X
      Facultad de Ciencias Quimicas
      Universidad Complutense de Madrid
      E-28040 Madrid, Spain
;
    'Elguero, Jose'
;     Instituto de Quimica Medica
      Centro Quimica Organica Manuel Lora-Tamayo,(CSIC)
      Juan de la Cierva, 3
      E-28006 Madrid, Spain
;
_publ_section_synopsis
;
The title compound is not planar due to the folding of the seven-membered ring.
In the crystal, molecules are packed opposite each other to minimize the
electronic repulsion but the long intermolecular distances indicate that no
directional contacts are found.
;
data_I
_database_code_depnum_ccdc_archive 'CCDC 1530551'
_audit_creation_method     SHELXL-97
_chemical_name_systematic
;
(1<i>Z</i>,4<i>Z</i>)-2,4-dimethyl-3<i>H</i>-benzo[<i>b</i>][1,4]diazepine
;
_chemical_name_common     ?
_chemical_formula_moiety     'C11 H12 N2'
_chemical_formula_sum     'C11 H12 N2'
_chemical_formula_iupac     'C11 H12 N2'
_chemical_formula_weight     172.23
_chemical_melting_point     ?
_symmetry_cell_setting     monoclinic
_symmetry_space_group_name_H-M     'P 21/c'
loop_
    _symmetry_equiv_pos_as_xyz
    'x, y, z'
    '-x, y+1/2, -z+1/2'
    '-x, -y, -z'
    'x, -y-1/2, z-1/2'
_cell_length_a     11.8226(16)
_cell_length_b     6.6305(9)
_cell_length_c     13.3557(19)
_cell_angle_alpha     90.00
_cell_angle_beta     114.531(3)
_cell_angle_gamma     90.00
_cell_volume     952.4(2)
_cell_formula_units_Z     4
_cell_measurement_reflns_used     974
_cell_measurement_theta_min     3.09
_cell_measurement_theta_max     20.09
_cell_measurement_temperature     296(2)
_exptl_crystal_description     prismatic
_exptl_crystal_colour     colorless
_exptl_crystal_size_max     0.18
_exptl_crystal_size_mid     0.13
_exptl_crystal_size_min     0.10
_exptl_crystal_density_diffrn     1.201
_exptl_crystal_density_meas     ?
_exptl_crystal_density_method     'not measured'
_exptl_crystal_F_000     368
_exptl_absorpt_coefficient_mu     0.073
_exptl_absorpt_correction_type     none
_exptl_absorpt_process_details     ?
_exptl_absorpt_correction_T_min     ?
_exptl_absorpt_correction_T_max     ?
_exptl_special_details     ?
_diffrn_ambient_temperature     296(2)
_diffrn_radiation_type     MoK\a
_diffrn_radiation_wavelength     0.71073
_diffrn_radiation_source     'fine-focus sealed tube'
_diffrn_radiation_monochromator     graphite
_diffrn_measurement_device_type     'Bruker SMART CCD'
_diffrn_measurement_method     'phi and omega scans'
_diffrn_detector_area_resol_mean     ?
_diffrn_reflns_number     7529
_diffrn_reflns_av_R_equivalents     0.0716
_diffrn_reflns_av_sigmaI/netI     0.0803
_diffrn_reflns_theta_min     1.89
_diffrn_reflns_theta_max     26.00
_diffrn_reflns_theta_full     26.00
_diffrn_measured_fraction_theta_max     1.000
_diffrn_measured_fraction_theta_full     1.000
_diffrn_reflns_limit_h_min     -13
_diffrn_reflns_limit_h_max     14
_diffrn_reflns_limit_k_min     -8
_diffrn_reflns_limit_k_max     8
_diffrn_reflns_limit_l_min     -16
_diffrn_reflns_limit_l_max     12
_diffrn_standards_number     ?
_diffrn_standards_interval_count     ?
_diffrn_standards_interval_time     ?
_diffrn_standards_decay_%     ?
_refine_special_details
;
 Refinement of F^2^ against ALL reflections.  The weighted R-factor wR and
 goodness of fit S are based on F^2^, conventional R-factors R are based
 on F, with F set to zero for negative F^2^. The threshold expression of
 F^2^ > 2sigma(F^2^) is used only for calculating R-factors(gt) etc. and is
 not relevant to the choice of reflections for refinement.  R-factors based
 on F^2^ are statistically about twice as large as those based on F, and R-
 factors based on ALL data will be even larger.
;
_reflns_number_total     1876
_reflns_number_gt     878
_reflns_threshold_expression     I>2\s(I)
_refine_ls_structure_factor_coef     Fsqd
_refine_ls_matrix_type     full
_refine_ls_R_factor_all     0.1238
_refine_ls_R_factor_gt     0.0514
_refine_ls_wR_factor_gt     0.1204
_refine_ls_wR_factor_ref     0.1457
_refine_ls_goodness_of_fit_ref     0.993
_refine_ls_restrained_S_all     0.993
_refine_ls_number_reflns     1876
_refine_ls_number_parameters     118
_refine_ls_number_restraints     0
_refine_ls_hydrogen_treatment     constr
_refine_ls_weighting_scheme     calc
_refine_ls_weighting_details
                 'calc w=1/[\s^2^(Fo^2^)+(0.0600P)^2^] where P=(Fo^2^+2Fc^2^)/3'
_atom_sites_solution_hydrogens     geom
_atom_sites_solution_primary     direct
_atom_sites_solution_secondary     difmap
_refine_ls_shift/su_max     0.000
_refine_ls_shift/su_mean     0.000
_refine_diff_density_max     0.175
_refine_diff_density_min     -0.151
_refine_ls_extinction_method     none
_refine_ls_extinction_coef     ?
loop_
    _atom_type_symbol
    _atom_type_description
    _atom_type_scat_dispersion_real
    _atom_type_scat_dispersion_imag
    _atom_type_scat_source
    'C' 'C' 0.0033 0.0016
                         'International Tables Vol C Tables 4.2.6.8 and 6.1.1.4'
    'H' 'H' 0.0000 0.0000
                         'International Tables Vol C Tables 4.2.6.8 and 6.1.1.4'
    'N' 'N' 0.0061 0.0033
                         'International Tables Vol C Tables 4.2.6.8 and 6.1.1.4'
_computing_data_collection
;
SMART (Bruker, 2004)
;
_computing_cell_refinement
;
SAINT (Bruker, 2004)
;
_computing_data_reduction
;
SAINT (Bruker, 2004)
;
_computing_structure_solution
;
SHELXS97 (Sheldrick, 2008)
;
_computing_structure_refinement
;
SHELXL97 (Sheldrick, 2008)
;
_computing_molecular_graphics
;
SHELXTL (Sheldrick, 2008)
;
_computing_publication_material
;
SHELXTL (Sheldrick, 2008)
;
loop_
    _atom_site_type_symbol
    _atom_site_label
    _atom_site_fract_x
    _atom_site_fract_y
    _atom_site_fract_z
    _atom_site_U_iso_or_equiv
    _atom_site_adp_type
    _atom_site_calc_flag
    _atom_site_refinement_flags
    _atom_site_occupancy
    _atom_site_symmetry_multiplicity
    _atom_site_disorder_assembly
    _atom_site_disorder_group
    N N1 0.3543(2) 0.4619(3) 0.32401(16) 0.0491(6) Uani d . 1 1 . .
    C C2 0.3699(2) 0.6414(4) 0.2963(2) 0.0490(7) Uani d . 1 1 . .
    C C3 0.2695(3) 0.7496(4) 0.2027(2) 0.0551(8) Uani d . 1 1 . .
    H H3A 0.1911 0.7421 0.2095 0.066 Uiso calc R 1 1 . .
    H H3B 0.2911 0.8904 0.2011 0.066 Uiso calc R 1 1 . .
    C C4 0.2606(2) 0.6429(4) 0.1002(2) 0.0511(7) Uani d . 1 1 . .
    C C5A 0.1784(2) 0.3600(4) 0.1489(2) 0.0415(6) Uani d . 1 1 . .
    N N5 0.21672(19) 0.4640(3) 0.07648(17) 0.0498(6) Uani d . 1 1 . .
    C C6 0.0737(2) 0.2360(4) 0.0995(2) 0.0542(7) Uani d . 1 1 . .
    H H6 0.0330 0.2313 0.0231 0.065 Uiso calc R 1 1 . .
    C C7 0.0299(3) 0.1214(4) 0.1614(3) 0.0631(8) Uani d . 1 1 . .
    H H7 -0.0415 0.0439 0.1274 0.076 Uiso calc R 1 1 . .
    C C8 0.0930(3) 0.1223(4) 0.2750(3) 0.0602(8) Uani d . 1 1 . .
    H H8 0.0635 0.0462 0.3176 0.072 Uiso calc R 1 1 . .
    C C9 0.1986(3) 0.2348(4) 0.3245(2) 0.0502(7) Uani d . 1 1 . .
    H H9 0.2428 0.2284 0.4005 0.060 Uiso calc R 1 1 . .
    C C9A 0.2416(2) 0.3593(3) 0.2635(2) 0.0402(6) Uani d . 1 1 . .
    C C10 0.4921(3) 0.7461(5) 0.3555(3) 0.0776(10) Uani d . 1 1 . .
    H H10A 0.5475 0.6599 0.4125 0.116 Uiso calc R 1 1 . .
    H H10B 0.4795 0.8690 0.3875 0.116 Uiso calc R 1 1 . .
    H H10C 0.5277 0.7765 0.3043 0.116 Uiso calc R 1 1 . .
    C C11 0.3111(3) 0.7471(5) 0.0277(2) 0.0799(10) Uani d . 1 1 . .
    H H11A 0.3008 0.6616 -0.0335 0.120 Uiso calc R 1 1 . .
    H H11B 0.3979 0.7752 0.0692 0.120 Uiso calc R 1 1 . .
    H H11C 0.2671 0.8713 0.0011 0.120 Uiso calc R 1 1 . .
loop_
    _atom_site_aniso_label
    _atom_site_aniso_U_11
    _atom_site_aniso_U_22
    _atom_site_aniso_U_33
    _atom_site_aniso_U_12
    _atom_site_aniso_U_13
    _atom_site_aniso_U_23
    N1 0.0538(15) 0.0523(13) 0.0416(13) -0.0049(12) 0.0203(11) -0.0059(11)
    C2 0.0515(18) 0.0539(17) 0.0451(16) -0.0062(16) 0.0236(14) -0.0099(15)
    C3 0.0600(19) 0.0378(14) 0.073(2) 0.0002(14) 0.0327(16) 0.0001(15)
    C4 0.0464(17) 0.0558(17) 0.0468(17) 0.0072(15) 0.0151(13) 0.0147(15)
    C5A 0.0424(16) 0.0413(14) 0.0422(16) 0.0054(13) 0.0191(13) -0.0004(13)
    N5 0.0508(14) 0.0570(14) 0.0399(13) 0.0007(12) 0.0173(11) 0.0043(12)
    C6 0.0423(18) 0.0525(16) 0.0603(19) 0.0003(14) 0.0138(15) -0.0073(15)
    C7 0.0497(19) 0.0468(17) 0.090(3) -0.0045(14) 0.0267(19) -0.0044(17)
    C8 0.069(2) 0.0457(17) 0.080(2) -0.0021(16) 0.0448(19) 0.0037(16)
    C9 0.062(2) 0.0426(15) 0.0522(17) 0.0007(14) 0.0304(15) 0.0014(13)
    C9A 0.0424(15) 0.0377(13) 0.0438(16) 0.0018(12) 0.0211(13) -0.0043(13)
    C10 0.064(2) 0.080(2) 0.081(2) -0.0249(17) 0.0227(18) -0.0128(18)
    C11 0.089(2) 0.087(2) 0.069(2) -0.0131(19) 0.0372(19) 0.0183(18)
_geom_special_details
;
 All esds (except the esd in the dihedral angle between two l.s. planes)
 are estimated using the full covariance matrix.  The cell esds are taken
 into account individually in the estimation of esds in distances, angles
 and torsion angles; correlations between esds in cell parameters are only
 used when they are defined by crystal symmetry.  An approximate (isotropic)
 treatment of cell esds is used for estimating esds involving l.s. planes.
;
loop_
    _geom_bond_atom_site_label_1
    _geom_bond_atom_site_label_2
    _geom_bond_site_symmetry_2
    _geom_bond_distance
    _geom_bond_publ_flag
    N1 C2 . 1.283(3) ?
    N1 C9A . 1.412(3) ?
    C2 C10 . 1.499(4) ?
    C2 C3 . 1.502(3) ?
    C3 C4 . 1.505(3) ?
    C3 H3A . 0.9700 ?
    C3 H3B . 0.9700 ?
    C4 N5 . 1.281(3) ?
    C4 C11 . 1.500(4) ?
    C5A C9A . 1.396(3) ?
    C5A N5 . 1.407(3) ?
    C5A C6 . 1.402(3) ?
    C6 C7 . 1.373(4) ?
    C6 H6 . 0.9300 ?
    C7 C8 . 1.385(4) ?
    C7 H7 . 0.9300 ?
    C8 C9 . 1.367(4) ?
    C8 H8 . 0.9300 ?
    C9 C9A . 1.396(3) ?
    C9 H9 . 0.9300 ?
    C10 H10A . 0.9600 ?
    C10 H10B . 0.9600 ?
    C10 H10C . 0.9600 ?
    C11 H11A . 0.9600 ?
    C11 H11B . 0.9600 ?
    C11 H11C . 0.9600 ?
loop_
    _geom_angle_atom_site_label_1
    _geom_angle_atom_site_label_2
    _geom_angle_atom_site_label_3
    _geom_angle_site_symmetry_1
    _geom_angle_site_symmetry_3
    _geom_angle
    _geom_angle_publ_flag
    C2 N1 C9A . . 119.7(2) ?
    N1 C2 C10 . . 120.0(3) ?
    N1 C2 C3 . . 121.7(2) ?
    C10 C2 C3 . . 118.3(3) ?
    C4 C3 C2 . . 105.4(2) ?
    C4 C3 H3A . . 110.7 ?
    C2 C3 H3A . . 110.7 ?
    C4 C3 H3B . . 110.7 ?
    C2 C3 H3B . . 110.7 ?
    H3A C3 H3B . . 108.8 ?
    N5 C4 C3 . . 121.9(2) ?
    N5 C4 C11 . . 119.7(3) ?
    C3 C4 C11 . . 118.3(3) ?
    C9A C5A N5 . . 125.2(2) ?
    C9A C5A C6 . . 118.7(2) ?
    N5 C5A C6 . . 115.9(2) ?
    C4 N5 C5A . . 119.8(2) ?
    C7 C6 C5A . . 121.4(3) ?
    C7 C6 H6 . . 119.3 ?
    C5A C6 H6 . . 119.3 ?
    C8 C7 C6 . . 119.4(3) ?
    C8 C7 H7 . . 120.3 ?
    C6 C7 H7 . . 120.3 ?
    C9 C8 C7 . . 120.1(3) ?
    C9 C8 H8 . . 120.0 ?
    C7 C8 H8 . . 120.0 ?
    C8 C9 C9A . . 121.4(3) ?
    C8 C9 H9 . . 119.3 ?
    C9A C9 H9 . . 119.3 ?
    C5A C9A C9 . . 118.9(2) ?
    C5A C9A N1 . . 125.0(2) ?
    C9 C9A N1 . . 115.8(2) ?
    C2 C10 H10A . . 109.5 ?
    C2 C10 H10B . . 109.5 ?
    H10A C10 H10B . . 109.5 ?
    C2 C10 H10C . . 109.5 ?
    H10A C10 H10C . . 109.5 ?
    H10B C10 H10C . . 109.5 ?
    C4 C11 H11A . . 109.5 ?
    C4 C11 H11B . . 109.5 ?
    H11A C11 H11B . . 109.5 ?
    C4 C11 H11C . . 109.5 ?
    H11A C11 H11C . . 109.5 ?
    H11B C11 H11C . . 109.5 ?
loop_
    _geom_torsion_atom_site_label_1
    _geom_torsion_atom_site_label_2
    _geom_torsion_atom_site_label_3
    _geom_torsion_atom_site_label_4
    _geom_torsion_site_symmetry_1
    _geom_torsion_site_symmetry_2
    _geom_torsion_site_symmetry_3
    _geom_torsion_site_symmetry_4
    _geom_torsion
    _geom_torsion_publ_flag
    C9A N1 C2 C10 . . . . -176.0(2) ?
    C9A N1 C2 C3 . . . . 1.9(3) ?
    N1 C2 C3 C4 . . . . -70.2(3) ?
    C10 C2 C3 C4 . . . . 107.8(3) ?
    C2 C3 C4 N5 . . . . 70.2(3) ?
    C2 C3 C4 C11 . . . . -106.6(3) ?
    C3 C4 N5 C5A . . . . -1.8(4) ?
    C11 C4 N5 C5A . . . . 175.0(2) ?
    C9A C5A N5 C4 . . . . -41.4(4) ?
    C6 C5A N5 C4 . . . . 143.8(2) ?
    C9A C5A C6 C7 . . . . 2.6(4) ?
    N5 C5A C6 C7 . . . . 177.7(2) ?
    C5A C6 C7 C8 . . . . -2.4(4) ?
    C6 C7 C8 C9 . . . . -0.7(4) ?
    C7 C8 C9 C9A . . . . 3.6(4) ?
    N5 C5A C9A C9 . . . . -174.3(2) ?
    C6 C5A C9A C9 . . . . 0.3(3) ?
    N5 C5A C9A N1 . . . . -0.5(4) ?
    C6 C5A C9A N1 . . . . 174.1(2) ?
    C8 C9 C9A C5A . . . . -3.3(4) ?
    C8 C9 C9A N1 . . . . -177.7(2) ?
    C2 N1 C9A C5A . . . . 42.0(3) ?
    C2 N1 C9A C9 . . . . -144.0(2) ?
