# Supplementary material for: Crystal structure of (1Z,4Z)-2,4-dimethyl-3H-benzo[b][1,4]diazepine
Source: Acta Crystallogr E Crystallogr Commun. 2017 Apr 4;73(Pt 5):647–50. doi: 10.1107/S2056989017004972 (PMC5418775; doi:10.1107/S2056989017004972)
Supplement: Supplementary file 2 [file e-73-00647-Isup2.hkl]

# 
# h,k,l, Fc-squared, Fo-squared, sigma(Fo-squared) and status flag 
# 
data_I
_shelx_title ' DATAt in P2(1)/c' 
_shelx_refln_list_code          4 
_shelx_F_calc_maximum       89.16 
_exptl_crystal_F_000       368.00 
_reflns_d_resolution_high  0.8107 
 
loop_ 
 _symmetry_equiv_pos_as_xyz 
 'x, y, z' 
 '-x, y+1/2, -z+1/2' 
 '-x, -y, -z' 
 'x, -y-1/2, z-1/2' 
 
_cell_length_a    11.8226 
_cell_length_b     6.6305 
_cell_length_c    13.3557 
_cell_angle_alpha  90.000 
_cell_angle_beta  114.531 
_cell_angle_gamma  90.000 
 
_shelx_F_squared_multiplier     1.000 
 
loop_ 
 _refln_index_h 
 _refln_index_k 
 _refln_index_l 
 _refln_F_squared_calc 
 _refln_F_squared_meas 
 _refln_F_squared_sigma 
 _refln_observed_status 
   1   0   0      200.27      213.94      4.08 o 
   2   0   0     4889.57     5459.46    235.00 o 
   3   0   0      111.13      125.25      4.13 o 
   4   0   0     1702.55     1883.33     19.85 o 
   5   0   0        1.91        3.53      2.44 o 
   6   0   0       37.04       51.69      6.03 o 
   7   0   0      962.75      974.64     16.16 o 
   8   0   0       32.91       44.15     10.58 o 
   9   0   0       31.73       31.16      7.70 o 
  10   0   0        2.83        6.78      6.62 o 
  11   0   0       43.18       61.84     11.37 o 
  12   0   0        7.32        2.67      8.37 o 
  13   0   0        5.43       23.52     16.04 o 
   1   1   0       21.69       33.81      1.61 o 
   2   1   0     7820.45     8708.35    128.90 o 
   3   1   0     1018.15     1097.36     28.37 o 
   4   1   0      352.27      386.00      6.99 o 
   5   1   0       94.22      103.40      4.43 o 
   6   1   0      822.33      887.80     16.46 o 
   7   1   0       74.51       95.36      5.48 o 
   8   1   0      102.83      110.83      6.19 o 
   9   1   0       76.27       82.63      7.69 o 
  10   1   0       11.35        7.79      4.82 o 
  11   1   0        3.60       -1.92      4.99 o 
  12   1   0        0.13       -4.00      8.45 o 
  13   1   0        2.67       -2.49     10.00 o 
   0   2   0     3945.49     4228.65    242.10 o 
   1   2   0       16.51       14.79      1.67 o 
   2   2   0       19.48       22.94      2.02 o 
   3   2   0      142.29      147.11      3.55 o 
   4   2   0      533.44      640.19      9.85 o 
   5   2   0      430.74      459.94      9.12 o 
   6   2   0        9.61       11.57      3.00 o 
   7   2   0       10.03       14.11      3.56 o 
   8   2   0       13.56       14.94      3.95 o 
   9   2   0      123.60      140.83      7.99 o 
  10   2   0       15.86       23.36      6.71 o 
  11   2   0        5.60       -0.89      7.90 o 
  12   2   0       12.74        8.68      9.32 o 
   1   3   0      678.12      757.08     17.32 o 
   2   3   0       58.06       58.44      3.43 o 
   3   3   0       76.76       85.30      3.59 o 
   4   3   0       47.85       52.51      3.20 o 
   5   3   0        1.88        2.20      2.56 o 
   6   3   0       10.49        9.15      3.23 o 
   7   3   0        7.59        3.96      3.30 o 
   8   3   0        0.14       -1.02      3.55 o 
   9   3   0       27.96       21.58      6.76 o 
  10   3   0        9.98        6.15      7.74 o 
  11   3   0        4.62        6.68      8.52 o 
  12   3   0        4.52        3.04     10.26 o 
   0   4   0        8.70        6.12      3.30 o 
   1   4   0      138.61      152.17      4.95 o 
   2   4   0       13.96       13.52      2.54 o 
   3   4   0       10.32        9.34      2.46 o 
   4   4   0       18.06       24.33      3.66 o 
   5   4   0       64.19       74.23      5.97 o 
   6   4   0       24.15       25.15      4.60 o 
   7   4   0       37.06       35.20      6.22 o 
   8   4   0       45.15       45.19      8.35 o 
   9   4   0        0.27       -3.01      5.87 o 
  10   4   0       19.80       16.09      6.75 o 
  11   4   0        5.52        0.33      9.43 o 
   1   5   0        7.73        6.43      2.79 o 
   2   5   0       39.28       50.92      4.40 o 
   3   5   0       20.16       22.19      3.63 o 
   4   5   0        0.90       -2.81      3.13 o 
   5   5   0       29.79       32.86      5.46 o 
   6   5   0      105.67      129.80     12.03 o 
   7   5   0        7.83        8.87      6.46 o 
   8   5   0       48.15       47.45      9.22 o 
   9   5   0        0.39       -2.29      6.86 o 
  10   5   0        1.74        1.66      7.62 o 
   0   6   0       32.16       31.42      6.00 o 
   1   6   0        2.62        5.50      3.43 o 
   2   6   0        6.56        8.57      3.55 o 
   3   6   0        0.21        0.22      4.06 o 
   4   6   0       10.06        9.97      5.27 o 
   5   6   0       27.43       25.48      7.07 o 
   6   6   0        0.55       -8.40      6.17 o 
   7   6   0        1.09        0.44      6.96 o 
   8   6   0        7.85        6.52      8.04 o 
   9   6   0        3.06       -3.57      8.16 o 
   1   7   0        9.93        3.62      4.59 o 
   2   7   0       60.48       81.74      8.26 o 
   3   7   0       33.78       39.47      8.23 o 
   4   7   0        0.70       -2.62      6.18 o 
   5   7   0        3.06        0.50      6.59 o 
   6   7   0        3.91       -1.65      8.25 o 
   0   8   0      155.54      206.60     21.09 o 
   1   8   0       11.67        6.85     11.11 o 
   2   8   0        7.87        0.43      7.32 o 
 -13   1   1        0.76        0.15      7.71 o 
 -12   1   1        1.80        0.69      6.60 o 
 -11   1   1       21.66       14.35      7.59 o 
 -10   1   1        0.00       -6.12      4.08 o 
  -9   1   1       88.86       90.87      7.68 o 
  -8   1   1       89.19       93.44      5.87 o 
  -7   1   1       60.72       55.37      4.56 o 
  -6   1   1       76.24       80.13      3.45 o 
  -5   1   1       79.93       87.44      3.37 o 
  -4   1   1        0.11        0.04      1.19 o 
  -3   1   1     3687.65     3414.72     48.86 o 
  -2   1   1     4932.48     4554.31    104.03 o 
  -1   1   1     3357.88     2976.16     49.89 o 
   0   1   1      241.97      205.92      5.28 o 
   1   1   1     1566.16     1396.88     18.15 o 
   2   1   1        1.42        8.77      1.52 o 
   3   1   1        8.15        9.51      1.95 o 
   4   1   1      834.75      782.53     10.21 o 
   5   1   1      314.09      334.00      7.73 o 
   6   1   1      387.83      355.38      8.39 o 
   7   1   1        8.69        5.18      2.86 o 
   8   1   1       11.97        8.54      4.12 o 
   9   1   1       19.36       14.84      4.80 o 
  10   1   1       24.92       25.93      6.24 o 
  11   1   1       10.17        5.53      6.58 o 
  12   1   1        0.13       -4.53      7.61 o 
 -13   2   1        6.39       -2.69      9.95 o 
 -12   2   1       14.10       14.16      9.91 o 
 -11   2   1       16.31        6.05      6.55 o 
 -10   2   1        1.87        1.36      5.40 o 
  -9   2   1       91.56       99.33      7.11 o 
  -8   2   1        0.00        1.61      3.07 o 
  -7   2   1        1.49        0.37      2.62 o 
  -6   2   1        2.00        0.62      2.27 o 
  -5   2   1      417.56      423.37      8.65 o 
  -4   2   1      678.67      649.52     10.73 o 
  -3   2   1      439.56      399.44      6.82 o 
  -2   2   1     2192.33     1926.19     40.04 o 
  -1   2   1      488.23      446.82     12.28 o 
   0   2   1      230.50      193.61      3.77 o 
   1   2   1      221.13      201.11      5.65 o 
   2   2   1      480.93      425.42      5.75 o 
   3   2   1      450.29      452.33      7.87 o 
   4   2   1       32.84       26.66      3.24 o 
   5   2   1        7.50        4.54      2.54 o 
   6   2   1       93.23       93.48      5.46 o 
   7   2   1        5.23        2.93      2.84 o 
   8   2   1       37.06       30.05      4.64 o 
   9   2   1       13.90       10.07      5.91 o 
  10   2   1        8.00        2.95      6.07 o 
  11   2   1        0.05      -10.47      8.31 o 
  12   2   1        3.63        2.00      9.85 o 
 -12   3   1        4.73       12.67      9.93 o 
 -11   3   1        0.09        0.09      8.42 o 
 -10   3   1       36.94       33.64      7.24 o 
  -9   3   1        0.15       -0.16      4.39 o 
  -8   3   1       26.04       18.69      5.24 o 
  -7   3   1        5.85        4.61      3.17 o 
  -6   3   1        4.94        4.65      2.97 o 
  -5   3   1       27.82       27.94      3.40 o 
  -4   3   1      233.50      205.44      5.14 o 
  -3   3   1      304.39      282.27      7.51 o 
  -2   3   1      183.66      165.01      4.51 o 
  -1   3   1        3.89        8.91      2.23 o 
   0   3   1        2.05        1.19      1.61 o 
   1   3   1      121.67      120.97      3.99 o 
   2   3   1       14.05       18.86      2.42 o 
   3   3   1      243.87      258.51      5.65 o 
   4   3   1       34.61       34.67      3.16 o 
   5   3   1       17.07       16.02      3.39 o 
   6   3   1        9.46       15.31      3.68 o 
   7   3   1       98.62      108.14      7.00 o 
   8   3   1       21.31       10.24      4.83 o 
   9   3   1       32.30       22.61     10.27 o 
  10   3   1        2.07       -0.11      7.84 o 
  11   3   1       43.22       37.86     11.74 o 
 -11   4   1        1.72       -1.44      9.29 o 
 -10   4   1        1.09       -4.46      6.29 o 
  -9   4   1        2.07        1.88      6.03 o 
  -8   4   1       13.55        9.76      5.33 o 
  -7   4   1       22.80       22.94      5.79 o 
  -6   4   1        6.47        1.34      3.39 o 
  -5   4   1       38.56       33.61      4.10 o 
  -4   4   1       17.26       18.99      3.02 o 
  -3   4   1      101.04       93.29      4.27 o 
  -2   4   1       83.72       81.43      4.26 o 
  -1   4   1      109.04      117.71      4.86 o 
   0   4   1      122.37      134.29      4.64 o 
   1   4   1        3.65        2.79      2.03 o 
   2   4   1        0.09        0.01      1.96 o 
   3   4   1        1.89        0.49      2.19 o 
   4   4   1       16.41       10.92      3.46 o 
   5   4   1       82.30       93.84      6.61 o 
   6   4   1        2.85       -1.45      3.95 o 
   7   4   1       48.87       39.21     11.85 o 
   8   4   1        0.02       -1.36      5.15 o 
   9   4   1        0.03        1.78      5.98 o 
  10   4   1        0.57        0.70      6.87 o 
  11   4   1        3.97       -4.05     10.40 o 
 -10   5   1        7.59       10.79      8.37 o 
  -9   5   1        4.29        2.98      6.75 o 
  -8   5   1        0.03       -2.87      5.72 o 
  -7   5   1        0.76       -3.70      4.65 o 
  -6   5   1        0.59        0.03      3.87 o 
  -5   5   1       12.00       14.93      4.61 o 
  -4   5   1       83.96       94.09      7.16 o 
  -3   5   1       35.80       40.79      4.11 o 
  -2   5   1        0.01       -0.36      2.39 o 
  -1   5   1        0.15       -2.66      2.30 o 
   0   5   1        0.68       -2.65      2.27 o 
   1   5   1        2.94        2.73      2.57 o 
   2   5   1        6.20        3.61      2.78 o 
   3   5   1       19.80       15.76      3.75 o 
   4   5   1       18.71       14.27      4.32 o 
   5   5   1       12.25        4.81      4.82 o 
   6   5   1        1.34       -0.34      5.69 o 
   7   5   1        0.01       -2.50      5.18 o 
   8   5   1        0.06       -0.25      6.32 o 
   9   5   1        0.20       -6.90      6.90 o 
  10   5   1        3.87       13.26      8.64 o 
  -9   6   1        0.02       -3.49      7.64 o 
  -8   6   1        4.56       -9.16      6.79 o 
  -7   6   1        0.10       -2.96      6.60 o 
  -6   6   1        1.76        0.33      5.56 o 
  -5   6   1       51.78       49.42      7.17 o 
  -4   6   1       14.89       11.63      4.76 o 
  -3   6   1      231.16      214.61      9.48 o 
  -2   6   1       13.71       13.21      4.04 o 
  -1   6   1        4.36        1.29      2.90 o 
   0   6   1       28.67       22.38      4.08 o 
   1   6   1        1.13       -4.40      2.93 o 
   2   6   1       53.14       51.96      5.15 o 
   3   6   1        8.57        5.77      4.48 o 
   4   6   1       42.21       43.23      7.50 o 
   5   6   1       14.56        6.65      5.82 o 
   6   6   1        1.51       -3.37      6.22 o 
   7   6   1        7.21       -1.63      6.54 o 
   8   6   1       14.32        8.04      8.23 o 
  -7   7   1        0.44        1.50      8.29 o 
  -6   7   1        2.02       -3.04      6.96 o 
  -5   7   1        0.74       -3.75      6.31 o 
  -4   7   1       14.30        7.82      6.50 o 
  -3   7   1       40.95       36.42      7.27 o 
  -2   7   1        2.40        1.55      5.07 o 
  -1   7   1       76.30       85.46      7.58 o 
   0   7   1        4.62        3.87      4.47 o 
   1   7   1       47.00       49.06      6.37 o 
   2   7   1        1.08       -4.26      5.56 o 
   3   7   1        9.20        6.77      6.52 o 
   4   7   1       17.33       12.66      6.66 o 
   5   7   1        3.91        1.79      7.55 o 
   6   7   1       10.82        0.89      7.68 o 
  -3   8   1        9.51        3.84      8.25 o 
  -2   8   1       16.72        8.35      8.74 o 
  -1   8   1        1.71       10.92     11.52 o 
   0   8   1       24.91       19.70     11.56 o 
   1   8   1        4.73       -3.33     10.03 o 
   2   8   1        0.51        3.29     10.19 o 
 -13   0   2       33.38       35.76     16.51 o 
 -12   0   2        0.17        2.28     10.21 o 
 -11   0   2      112.87      134.76     26.69 o 
 -10   0   2       11.83        8.70      6.49 o 
  -9   0   2        2.83        5.32      5.13 o 
  -8   0   2        2.03        6.26      4.88 o 
  -7   0   2      282.78      287.14     11.09 o 
  -6   0   2        2.34       -0.37      2.48 o 
  -5   0   2      897.61      847.30     22.45 o 
  -4   0   2      223.64      211.93      9.03 o 
  -3   0   2      633.28      687.15     18.23 o 
  -2   0   2     2393.66     2316.79     52.36 o 
  -1   0   2     1197.54     1074.70     15.38 o 
   0   0   2     5102.78     5077.68    162.87 o 
   1   0   2     1616.10     1511.67     16.86 o 
   2   0   2     1120.94     1064.33     15.67 o 
   3   0   2      535.77      543.68      9.43 o 
   4   0   2        5.45        7.18      2.76 o 
   5   0   2     1117.60     1133.73     22.62 o 
   6   0   2        4.28        2.66      3.21 o 
   7   0   2       32.62       37.48      7.24 o 
   8   0   2      393.59      401.71     17.44 o 
   9   0   2       38.84       46.37      9.03 o 
  10   0   2       17.53       11.83      8.23 o 
  11   0   2        5.30        5.69     12.19 o 
  12   0   2        1.42        1.12     13.38 o 
 -13   1   2       37.92       30.73      9.26 o 
 -12   1   2        1.16       -8.79      5.86 o 
 -11   1   2        5.72        4.50      6.00 o 
 -10   1   2       67.96       71.90      7.50 o 
  -9   1   2      103.28      113.98      7.80 o 
  -8   1   2       74.48       74.73      5.53 o 
  -7   1   2       73.44       84.66      4.87 o 
  -6   1   2      235.14      243.20      5.34 o 
  -5   1   2        0.20        1.24      1.51 o 
  -4   1   2        9.78        9.05      1.58 o 
  -3   1   2      725.50      661.59      7.19 o 
  -2   1   2     7949.93     7642.97     69.44 o 
  -1   1   2     1304.13     1213.83     29.77 o 
   0   1   2      269.06      245.67      4.23 o 
   1   1   2      415.50      354.45      6.95 o 
   2   1   2     2419.15     2409.14     34.67 o 
   3   1   2       15.57       17.68      1.98 o 
   4   1   2       26.71       24.17      2.40 o 
   5   1   2        8.36        6.13      1.99 o 
   6   1   2      132.97      131.69      5.58 o 
   7   1   2      171.04      151.54      6.49 o 
   8   1   2        0.95       -0.06      3.69 o 
   9   1   2        6.10        4.05      5.50 o 
  10   1   2        5.97        4.01      6.25 o 
  11   1   2        0.91       -4.35      6.64 o 
  12   1   2        1.29       -1.41     10.00 o 
 -13   2   2        3.80        2.70      8.16 o 
 -12   2   2       12.29        9.02      7.60 o 
 -11   2   2       70.32       91.07     13.47 o 
 -10   2   2       82.57       89.57      9.78 o 
  -9   2   2        7.62        6.56      4.22 o 
  -8   2   2        1.42        2.88      2.93 o 
  -7   2   2        0.84        1.41      2.63 o 
  -6   2   2        0.44        0.49      2.06 o 
  -5   2   2      267.54      265.59      5.16 o 
  -4   2   2      181.66      186.04      4.22 o 
  -3   2   2     3056.77     2906.60     32.20 o 
  -2   2   2       29.63       34.65      2.31 o 
  -1   2   2       36.25       34.17      2.18 o 
   0   2   2       54.57       49.36      2.38 o 
   1   2   2       91.90       91.42      3.06 o 
   2   2   2      758.73      750.34     12.37 o 
   3   2   2       40.18       36.50      2.77 o 
   4   2   2     1906.02     1851.57     34.82 o 
   5   2   2       58.98       79.37      5.13 o 
   6   2   2       87.07       97.93      5.94 o 
   7   2   2       10.05        7.02      3.57 o 
   8   2   2       44.65       38.95      5.95 o 
   9   2   2        0.05       -1.51      5.45 o 
  10   2   2       12.66       12.76      7.08 o 
  11   2   2       29.66       11.40     10.10 o 
  12   2   2        0.27       -2.06     10.97 o 
 -12   3   2        6.83       -6.13      8.56 o 
 -11   3   2       18.01       13.15      7.64 o 
 -10   3   2        0.71       -5.45      4.62 o 
  -9   3   2       62.20       61.00      7.34 o 
  -8   3   2       15.85       14.76      4.70 o 
  -7   3   2        1.34        0.82      3.34 o 
  -6   3   2        3.50        2.19      2.40 o 
  -5   3   2     1289.01     1193.29     19.01 o 
  -4   3   2      439.33      400.26      7.84 o 
  -3   3   2        7.75        8.29      1.98 o 
  -2   3   2      193.67      177.34      4.90 o 
  -1   3   2      343.31      337.43      6.08 o 
   0   3   2       62.26       64.47      3.33 o 
   1   3   2       10.32        8.25      2.01 o 
   2   3   2      910.21      899.06     20.99 o 
   3   3   2       48.56       66.16      3.85 o 
   4   3   2        9.57       16.79      3.27 o 
   5   3   2       68.28       79.49      6.42 o 
   6   3   2       33.18       28.44      5.08 o 
   7   3   2      115.11      106.17      8.53 o 
   8   3   2       27.00       20.49      5.59 o 
   9   3   2        5.09        1.90      5.45 o 
  10   3   2       20.73        9.08      9.08 o 
  11   3   2        8.85        4.90      9.90 o 
 -12   4   2       12.97        5.84     10.04 o 
 -11   4   2       11.19        0.80      7.34 o 
 -10   4   2        0.07        0.76      5.04 o 
  -9   4   2        0.54        0.71      4.92 o 
  -8   4   2       23.31       14.88      5.84 o 
  -7   4   2      271.36      257.35      9.92 o 
  -6   4   2       84.13       86.71      6.69 o 
  -5   4   2        7.51        0.45      3.07 o 
  -4   4   2       18.32       18.82      2.86 o 
  -3   4   2      114.95      103.27      4.45 o 
  -2   4   2        0.09       -0.29      1.83 o 
  -1   4   2       34.12       31.49      3.05 o 
   0   4   2      243.16      264.68      7.23 o 
   1   4   2      170.84      166.10      6.81 o 
   2   4   2       24.39       24.72      3.08 o 
   3   4   2        0.79       -0.99      2.29 o 
   4   4   2      141.73      120.06      7.63 o 
   5   4   2        1.86        3.33      3.66 o 
   6   4   2        0.44        5.04      4.44 o 
   7   4   2       14.64        8.13      4.83 o 
   8   4   2       17.01       14.14      6.64 o 
   9   4   2       29.07       20.20      7.78 o 
  10   4   2        0.11       -7.31      8.24 o 
 -11   5   2        2.20       -5.50      8.24 o 
 -10   5   2        0.19       -2.79      7.64 o 
  -9   5   2        0.03       -5.39      6.27 o 
  -8   5   2        2.01       -3.45      5.14 o 
  -7   5   2       12.11        4.76      4.58 o 
  -6   5   2       64.68       68.82      7.20 o 
  -5   5   2      616.79      602.19     14.71 o 
  -4   5   2       71.95       79.76      6.78 o 
  -3   5   2        8.69        5.78      3.12 o 
  -2   5   2       45.87       53.89      4.38 o 
  -1   5   2       34.57       35.97      3.90 o 
   0   5   2       26.05       24.81      3.49 o 
   1   5   2       64.07       65.21      4.83 o 
   2   5   2      255.68      248.14      7.26 o 
   3   5   2      151.24      155.85      9.60 o 
   4   5   2       50.06       47.66      6.74 o 
   5   5   2       16.97       16.95      5.57 o 
   6   5   2      121.36      115.66     11.85 o 
   7   5   2       42.78       33.99      8.06 o 
   8   5   2        8.08        4.41      7.20 o 
   9   5   2        1.75       -0.86      8.09 o 
  -9   6   2        3.22        4.82      8.01 o 
  -8   6   2        0.01       -0.96      6.89 o 
  -7   6   2       18.97       12.30      6.88 o 
  -6   6   2        0.06        1.38      4.84 o 
  -5   6   2        4.25        2.63      4.92 o 
  -4   6   2       18.26       14.48      5.09 o 
  -3   6   2       44.36       54.07      5.81 o 
  -2   6   2        1.77       -3.86      3.37 o 
  -1   6   2        3.66        4.93      4.03 o 
   0   6   2        0.04       -2.36      3.11 o 
   1   6   2        0.26       -1.65      3.47 o 
   2   6   2       10.08        5.55      4.31 o 
   3   6   2        0.82        0.58      4.75 o 
   4   6   2       98.14       94.90     11.05 o 
   5   6   2        0.87        3.54      7.42 o 
   6   6   2        1.06        3.40      7.09 o 
   7   6   2        0.00        0.08      7.40 o 
   8   6   2        0.12        2.63      8.34 o 
  -7   7   2        0.26       -2.69      7.54 o 
  -6   7   2       13.84        6.37      6.81 o 
  -5   7   2        1.06       -1.82      5.74 o 
  -4   7   2       12.92        6.27      5.86 o 
  -3   7   2       17.10        8.11      5.67 o 
  -2   7   2      119.19      133.47      9.01 o 
  -1   7   2        0.52       -1.47      4.43 o 
   0   7   2        0.57        0.42      5.54 o 
   1   7   2        1.41        1.76      6.74 o 
   2   7   2        8.53        6.85      5.88 o 
   3   7   2        8.15        4.45      7.64 o 
   4   7   2        0.34       -4.70      6.79 o 
   5   7   2        4.23       -3.89      7.23 o 
  -2   8   2        9.25       11.38      7.99 o 
  -1   8   2        0.23       -5.09      6.47 o 
   0   8   2       35.69       37.51     13.13 o 
   1   8   2       12.11        9.56     10.99 o 
 -14   1   3        0.86        0.93     10.46 o 
 -13   1   3        0.88       -7.55      8.17 o 
 -12   1   3        5.00        2.02      6.41 o 
 -11   1   3        0.76        5.45      5.66 o 
 -10   1   3       25.75       21.59      5.99 o 
  -9   1   3       17.86       17.34      3.90 o 
  -8   1   3       25.99       26.97      3.82 o 
  -7   1   3      116.73      112.53      4.82 o 
  -6   1   3      113.02       97.90      3.54 o 
  -5   1   3      334.59      366.73      7.78 o 
  -4   1   3      182.38      177.02      3.55 o 
  -3   1   3      907.67      854.46     23.93 o 
  -2   1   3     1358.61     1215.42     13.42 o 
  -1   1   3       21.12       22.47      1.81 o 
   0   1   3      590.33      538.75      7.11 o 
   1   1   3      933.04      876.90     16.91 o 
   2   1   3      270.98      264.59      4.63 o 
   3   1   3     1463.48     1452.48     20.39 o 
   4   1   3        1.20       -0.50      1.75 o 
   5   1   3        3.90        3.16      2.08 o 
   6   1   3       13.05        9.32      3.22 o 
   7   1   3       32.49       39.04      4.79 o 
   8   1   3       57.95       64.81      8.51 o 
   9   1   3       34.46       39.30      7.85 o 
  10   1   3       16.71       22.43      8.13 o 
  11   1   3        4.03        3.73      9.31 o 
 -13   2   3        0.08        6.52      8.03 o 
 -12   2   3       10.52        9.09      6.98 o 
 -11   2   3       11.25       11.97      6.55 o 
 -10   2   3        0.79       -6.06      4.06 o 
  -9   2   3       75.10       71.97      7.13 o 
  -8   2   3      102.95      116.62      7.42 o 
  -7   2   3       67.99       79.07      4.71 o 
  -6   2   3       80.45       83.48      3.77 o 
  -5   2   3      224.40      203.00      4.84 o 
  -4   2   3     1768.79     1611.65     44.70 o 
  -3   2   3        2.17        1.59      1.12 o 
  -2   2   3      578.97      538.35     14.62 o 
  -1   2   3      195.28      164.17      4.01 o 
   0   2   3        0.69        1.28      1.50 o 
   1   2   3        9.66        9.04      1.80 o 
   2   2   3       29.32       30.50      3.21 o 
   3   2   3       59.53       57.30      3.68 o 
   4   2   3       99.49       96.65      3.83 o 
   5   2   3      217.79      228.25      7.21 o 
   6   2   3       52.33       56.39      6.08 o 
   7   2   3       25.09       17.93      5.03 o 
   8   2   3       15.02       10.32      5.03 o 
   9   2   3       47.00       39.56      8.42 o 
  10   2   3       88.46       83.18     11.31 o 
  11   2   3        2.02        5.49      8.01 o 
 -13   3   3       15.59       19.46      9.38 o 
 -12   3   3        4.64        2.04      7.55 o 
 -11   3   3       33.75       37.77      7.36 o 
 -10   3   3       23.49       27.35      6.44 o 
  -9   3   3       10.95       11.97      4.99 o 
  -8   3   3      114.78      121.43      8.86 o 
  -7   3   3       12.93       10.92      3.91 o 
  -6   3   3      243.83      254.88      8.42 o 
  -5   3   3       53.21       51.55      3.42 o 
  -4   3   3      176.26      160.17      4.50 o 
  -3   3   3      317.28      320.10      6.73 o 
  -2   3   3      335.68      336.52      9.23 o 
  -1   3   3       77.09       77.56      3.54 o 
   0   3   3      107.74       94.58      3.98 o 
   1   3   3       79.40       82.45      3.85 o 
   2   3   3       72.62       83.45      4.10 o 
   3   3   3       24.51       26.57      2.90 o 
   4   3   3        2.38       -0.55      2.90 o 
   5   3   3        8.43        8.11      3.99 o 
   6   3   3       23.54       19.39      4.90 o 
   7   3   3        0.01        1.18      4.36 o 
   8   3   3        1.08       -2.13      4.66 o 
   9   3   3        3.14        1.99      6.15 o 
  10   3   3        7.46        6.55      8.66 o 
  11   3   3        3.42       -1.30      9.71 o 
 -12   4   3        2.73       -1.67      9.04 o 
 -11   4   3        2.37        1.64      6.07 o 
 -10   4   3        0.52       -3.48      5.39 o 
  -9   4   3        1.78       -1.37      4.74 o 
  -8   4   3       11.02       11.54      4.65 o 
  -7   4   3       45.34       43.08      5.81 o 
  -6   4   3      211.47      181.08      8.15 o 
  -5   4   3      115.68      119.73      6.33 o 
  -4   4   3      120.63      120.43      5.46 o 
  -3   4   3       44.49       45.44      3.44 o 
  -2   4   3        1.76       -0.61      2.03 o 
  -1   4   3       27.32       32.49      3.18 o 
   0   4   3       85.40       81.62      4.10 o 
   1   4   3      145.33      137.27      5.31 o 
   2   4   3       96.82       97.53      5.98 o 
   3   4   3        7.56       10.52      4.04 o 
   4   4   3       42.29       48.48      8.02 o 
   5   4   3       50.99       44.45      6.30 o 
   6   4   3        0.22       -1.55      4.17 o 
   7   4   3        0.00       -2.09      4.71 o 
   8   4   3        0.57       -0.50      5.27 o 
   9   4   3        2.62        2.19      7.30 o 
  10   4   3        0.01      -12.51      8.34 o 
 -11   5   3        3.36       -1.67      8.59 o 
 -10   5   3        7.32       12.09      6.97 o 
  -9   5   3        7.53        4.74      6.18 o 
  -8   5   3        0.38       -3.03      4.53 o 
  -7   5   3        2.27        3.01      4.43 o 
  -6   5   3        8.15        2.70      4.18 o 
  -5   5   3       25.94       24.27      4.82 o 
  -4   5   3       88.62       86.55      6.06 o 
  -3   5   3       53.99       55.73      5.53 o 
  -2   5   3       19.78       17.14      4.10 o 
  -1   5   3       10.57       11.21      3.08 o 
   0   5   3        1.31        2.07      2.60 o 
   1   5   3        1.88       -4.13      2.95 o 
   2   5   3        0.75        3.14      3.37 o 
   3   5   3       11.21       18.09      5.03 o 
   4   5   3        0.13       -4.41      4.09 o 
   5   5   3        9.57        8.76      5.47 o 
   6   5   3        3.00        2.77      5.30 o 
   7   5   3        2.97        4.02      6.45 o 
   8   5   3        1.06       -5.52      6.87 o 
   9   5   3        0.18       -3.92      8.22 o 
  -9   6   3        8.45       -0.50      7.87 o 
  -8   6   3       42.61       52.05      8.32 o 
  -7   6   3        6.59        4.80      5.40 o 
  -6   6   3        8.78        0.45      4.97 o 
  -5   6   3      128.63      129.01      9.50 o 
  -4   6   3      123.58      134.86     10.76 o 
  -3   6   3       31.78       34.07      5.11 o 
  -2   6   3       36.81       37.74      5.89 o 
  -1   6   3       32.76       32.65      5.51 o 
   0   6   3        2.48        2.04      3.55 o 
   1   6   3        9.12        4.64      3.73 o 
   2   6   3      131.49      144.48     10.70 o 
   3   6   3        2.90        1.60      4.88 o 
   4   6   3       57.04       36.72      7.19 o 
   5   6   3        4.79        1.16      6.65 o 
   6   6   3        4.40       13.95      7.77 o 
   7   6   3        0.13        1.77      8.15 o 
  -7   7   3        0.17       -6.23      6.98 o 
  -6   7   3        7.31       10.31      6.66 o 
  -5   7   3        8.55       11.36      6.69 o 
  -4   7   3       10.31        3.04      5.42 o 
  -3   7   3       23.86       16.93      5.91 o 
  -2   7   3       13.61        8.62      5.37 o 
  -1   7   3        0.83       -3.05      5.62 o 
   0   7   3        0.08       -6.30      5.66 o 
   1   7   3        0.45       -1.80      6.62 o 
   2   7   3        4.02        3.28      5.92 o 
   3   7   3        0.83       -4.24      6.76 o 
   4   7   3        0.18       -2.99      7.07 o 
   5   7   3        0.94       -3.92      7.45 o 
  -2   8   3        7.37        5.14      7.38 o 
  -1   8   3        1.03       -2.59      6.62 o 
   0   8   3        0.03       -0.49      6.56 o 
 -14   0   4        0.03       -9.70     14.18 o 
 -13   0   4        0.17       12.06     12.10 o 
 -12   0   4       12.92        0.44      9.83 o 
 -11   0   4        4.19       16.57     10.75 o 
 -10   0   4        3.97       13.02      6.05 o 
  -9   0   4       60.65      102.92     14.46 o 
  -8   0   4      635.20      646.59     29.74 o 
  -7   0   4        0.13        7.76      3.11 o 
  -6   0   4      132.65      125.24      6.00 o 
  -5   0   4      645.38      639.67     20.26 o 
  -4   0   4      208.47      191.78      9.43 o 
  -3   0   4     1792.50     1734.69     16.15 o 
  -2   0   4     1857.18     1887.41     24.88 o 
  -1   0   4     3037.42     3035.90     28.04 o 
   0   0   4      650.08      696.04     14.82 o 
   1   0   4     3409.62     3467.69     26.84 o 
   2   0   4       30.33       44.30      6.56 o 
   3   0   4      141.53      154.94      6.31 o 
   4   0   4      107.12       95.56      5.79 o 
   5   0   4        1.79       50.86     11.11 o 
   6   0   4      439.08      404.77     18.06 o 
   7   0   4      133.76      124.83     18.05 o 
   8   0   4      338.77      311.22     24.77 o 
   9   0   4       27.93       24.62     13.38 o 
  10   0   4        0.23        3.60     13.60 o 
  11   0   4        0.88        5.53     14.07 o 
 -14   1   4        9.44       11.28     10.43 o 
 -13   1   4        7.50        4.61      8.82 o 
 -12   1   4        5.66        1.33      6.20 o 
 -11   1   4       23.11       27.06      7.21 o 
 -10   1   4        1.92        3.50      5.12 o 
  -9   1   4       27.40       37.79      6.73 o 
  -8   1   4        2.02        2.56      2.67 o 
  -7   1   4      117.98      118.62      4.16 o 
  -6   1   4       94.82      102.41      3.60 o 
  -5   1   4      230.67      284.57      5.43 o 
  -4   1   4      190.81      197.56      5.68 o 
  -3   1   4       65.59       62.01      2.36 o 
  -2   1   4      492.22      508.50     29.88 o 
  -1   1   4     1900.75     1880.83     15.08 o 
   0   1   4       88.38       83.56      3.57 o 
   1   1   4       13.75       29.62      2.88 o 
   2   1   4      251.28      275.43      5.02 o 
   3   1   4      204.58      233.07      5.28 o 
   4   1   4        2.69        9.64      2.27 o 
   5   1   4       54.97       59.36      4.90 o 
   6   1   4      254.32      257.87      9.51 o 
   7   1   4      162.80      164.24     10.02 o 
   8   1   4       30.33       28.62      6.90 o 
   9   1   4       61.68       65.62     12.05 o 
  10   1   4        9.28        4.13      8.92 o 
  11   1   4        0.01       -6.22      9.22 o 
 -13   2   4        1.77        4.27      7.28 o 
 -12   2   4       39.09       43.53      9.08 o 
 -11   2   4        0.61        2.50      5.62 o 
 -10   2   4       12.69        4.51      4.42 o 
  -9   2   4        7.62        9.15      4.28 o 
  -8   2   4        4.44        2.44      3.12 o 
  -7   2   4      198.82      175.23      5.81 o 
  -6   2   4        1.96        3.94      1.78 o 
  -5   2   4       45.06       60.54      5.11 o 
  -4   2   4        0.72        1.13      2.02 o 
  -3   2   4     1253.30     1314.89     22.93 o 
  -2   2   4      132.09      134.70      3.83 o 
  -1   2   4      237.21      259.62      6.22 o 
   0   2   4        0.38        5.00      2.17 o 
   1   2   4       70.63       82.07      4.43 o 
   2   2   4      610.45      630.54     10.29 o 
   3   2   4       16.70       20.37      2.51 o 
   4   2   4       10.52       16.94      3.93 o 
   5   2   4        9.02        3.33      3.56 o 
   6   2   4        8.09        9.77      4.16 o 
   7   2   4        0.00       -2.24      4.14 o 
   8   2   4        0.01       -7.57      5.05 o 
   9   2   4       57.86       69.62     10.35 o 
  10   2   4        0.01       -6.69      6.95 o 
 -13   3   4        2.92       -6.29      8.43 o 
 -12   3   4        5.54        5.13      7.08 o 
 -11   3   4        0.23       -2.99      4.97 o 
 -10   3   4        7.59       13.47      6.01 o 
  -9   3   4      187.27      180.50      9.48 o 
  -8   3   4       40.14       34.18      5.03 o 
  -7   3   4       14.35       14.65      3.91 o 
  -6   3   4      138.52      126.56      5.25 o 
  -5   3   4      362.73      339.30     10.40 o 
  -4   3   4      423.15      449.38      9.62 o 
  -3   3   4       27.46       38.46      3.18 o 
  -2   3   4        6.78       35.12     13.05 o 
  -1   3   4      834.30      789.54     10.19 o 
   0   3   4       29.04       46.48      3.45 o 
   1   3   4        2.35       15.18      3.06 o 
   2   3   4       57.50       82.94      5.10 o 
   3   3   4        6.17       10.31      3.03 o 
   4   3   4       15.75       21.61      4.59 o 
   5   3   4        3.19        3.73      3.90 o 
   6   3   4        0.03        6.03      4.40 o 
   7   3   4       67.96       70.68      8.13 o 
   8   3   4        0.14       -7.69      5.13 o 
   9   3   4        4.63       -0.29      7.56 o 
  10   3   4        0.22       -6.64      7.75 o 
 -12   4   4        7.11        6.92      6.84 o 
 -11   4   4       22.01       12.72      6.87 o 
 -10   4   4       10.74       10.19      5.89 o 
  -9   4   4      103.68       99.25      8.43 o 
  -8   4   4       65.97       70.25      7.10 o 
  -7   4   4     1044.69      998.68     24.43 o 
  -6   4   4      440.32      404.69     12.83 o 
  -5   4   4        0.83       10.06      3.18 o 
  -4   4   4        2.67       -0.54      2.75 o 
  -3   4   4       85.44      102.52      5.76 o 
  -2   4   4        4.50        4.45      2.19 o 
  -1   4   4       23.52       22.75      3.26 o 
   0   4   4       43.50       61.67      4.81 o 
   1   4   4       11.16       12.01      3.28 o 
   2   4   4      149.01      138.63      6.44 o 
   3   4   4        3.12       23.24      4.86 o 
   4   4   4       24.99       88.49      7.90 o 
   5   4   4       33.35       43.74      6.41 o 
   6   4   4        3.04        7.08      4.97 o 
   7   4   4        2.29       -1.21      5.13 o 
   8   4   4        0.00       -7.20      5.67 o 
   9   4   4        2.56       11.17     10.11 o 
 -11   5   4        2.98        1.00      7.17 o 
 -10   5   4        1.69        3.86      6.67 o 
  -9   5   4        9.41        4.81      5.25 o 
  -8   5   4       16.62        9.04      5.14 o 
  -7   5   4      233.98      221.08     10.15 o 
  -6   5   4        1.38        3.82      4.16 o 
  -5   5   4      403.21      390.87     15.98 o 
  -4   5   4       55.00       58.09      5.08 o 
  -3   5   4       22.87       37.58      6.38 o 
  -2   5   4      113.42      123.78      7.78 o 
  -1   5   4      207.38      207.05      7.25 o 
   0   5   4      451.64      441.70     13.68 o 
   1   5   4       73.84       84.13      6.70 o 
   2   5   4      106.54      132.67      9.03 o 
   3   5   4       74.46       86.74      8.26 o 
   4   5   4       26.45       41.50      6.78 o 
   5   5   4        0.03       -1.39      4.99 o 
   6   5   4        1.46       -2.06      5.54 o 
   7   5   4        3.86        2.05      7.53 o 
   8   5   4        6.41       -1.83      7.82 o 
  -9   6   4       31.80       24.93      7.50 o 
  -8   6   4       10.11        4.12      5.72 o 
  -7   6   4      105.39      118.63     10.08 o 
  -6   6   4        7.43        4.15      4.72 o 
  -5   6   4       10.12       11.15      5.08 o 
  -4   6   4        8.72        2.29      4.37 o 
  -3   6   4       22.37       22.71      5.15 o 
  -2   6   4        0.23       -2.67      4.47 o 
  -1   6   4        1.95        4.68      5.05 o 
   0   6   4        0.53       -2.09      4.67 o 
   1   6   4        3.69        1.34      4.92 o 
   2   6   4       68.93       88.35     11.36 o 
   3   6   4        3.24        0.82      5.20 o 
   4   6   4        5.37        8.14      5.77 o 
   5   6   4        2.21        0.64      6.26 o 
   6   6   4        0.07        0.06      7.38 o 
  -7   7   4       15.30       18.97      7.30 o 
  -6   7   4       10.53       10.33      6.95 o 
  -5   7   4        1.41        0.83      6.05 o 
  -4   7   4        3.83        5.04      6.09 o 
  -3   7   4       13.61       17.07      6.49 o 
  -2   7   4        1.28        2.58      6.03 o 
  -1   7   4       10.23        9.59      6.36 o 
   0   7   4        0.97       -1.22      6.91 o 
   1   7   4        1.63        1.38      7.67 o 
   2   7   4        2.43       -2.35      8.42 o 
   3   7   4        1.17       -1.05      6.80 o 
   4   7   4        0.88       -4.77      8.54 o 
 -14   1   5        0.03       -8.79     13.85 o 
 -13   1   5        0.28        2.55      8.28 o 
 -12   1   5        4.64        3.46      7.95 o 
 -11   1   5        4.42        3.49      5.37 o 
 -10   1   5      239.09      226.75      9.70 o 
  -9   1   5       13.86        8.15      4.09 o 
  -8   1   5       95.08       92.65      5.13 o 
  -7   1   5       46.02       42.63      3.19 o 
  -6   1   5       25.60       31.03      2.66 o 
  -5   1   5       67.17       75.30      3.23 o 
  -4   1   5      197.08      201.31      4.40 o 
  -3   1   5      999.74      920.88     17.29 o 
  -2   1   5     1188.48     1117.94     10.65 o 
  -1   1   5      237.52      220.52      4.57 o 
   0   1   5     1051.72      971.55     13.98 o 
   1   1   5      118.24      119.20      4.72 o 
   2   1   5      202.98      195.40      4.60 o 
   3   1   5        9.05        4.59      2.09 o 
   4   1   5        0.17       -1.80      2.35 o 
   5   1   5      407.58      393.52     11.41 o 
   6   1   5        8.63        6.91      4.17 o 
   7   1   5       49.75       55.54      9.15 o 
   8   1   5       23.70       22.34      8.83 o 
   9   1   5        8.37        3.87      7.77 o 
  10   1   5        1.39        2.24      9.96 o 
 -14   2   5        0.02       -4.75      9.61 o 
 -13   2   5        1.08       -8.54      6.99 o 
 -12   2   5       24.72       18.25      7.27 o 
 -11   2   5       83.52       83.60      8.62 o 
 -10   2   5       30.67       34.07      6.26 o 
  -9   2   5       18.43       18.57      4.32 o 
  -8   2   5       55.65       62.86      5.54 o 
  -7   2   5      140.43      142.31      6.99 o 
  -6   2   5        6.60        6.88      2.46 o 
  -5   2   5       22.32       24.88      3.41 o 
  -4   2   5      396.17      385.11      8.35 o 
  -3   2   5        1.78        7.39      1.91 o 
  -2   2   5        0.45       -0.35      1.69 o 
  -1   2   5       45.73       46.09      3.00 o 
   0   2   5        5.24        3.80      2.29 o 
   1   2   5      154.28      143.34      5.50 o 
   2   2   5       11.34       12.53      2.87 o 
   3   2   5       96.00      100.39      5.66 o 
   4   2   5      352.23      330.86     10.63 o 
   5   2   5        9.03       12.52      4.30 o 
   6   2   5       55.73       59.44      6.99 o 
   7   2   5       21.64       15.34      5.80 o 
   8   2   5       19.85       16.19      6.98 o 
   9   2   5        8.05       -1.72      8.48 o 
  10   2   5       28.50       33.32     11.97 o 
 -13   3   5        0.25        2.48      7.80 o 
 -12   3   5        0.56       -3.04      6.66 o 
 -11   3   5        5.90        0.74      5.33 o 
 -10   3   5       81.71       91.26      9.48 o 
  -9   3   5      298.87      277.71     10.36 o 
  -8   3   5       92.20       92.36      7.05 o 
  -7   3   5       96.78       94.67      6.70 o 
  -6   3   5       66.88       78.62      5.25 o 
  -5   3   5        9.73       10.07      3.10 o 
  -4   3   5        1.07        2.07      2.40 o 
  -3   3   5       39.37       45.62      3.46 o 
  -2   3   5       72.64       86.09      3.94 o 
  -1   3   5        8.34       10.62      2.37 o 
   0   3   5        0.16       -0.12      1.92 o 
   1   3   5       13.43       14.74      3.34 o 
   2   3   5      149.51      147.08      6.26 o 
   3   3   5       32.96       28.62      4.88 o 
   4   3   5       95.83      125.39     11.15 o 
   5   3   5       12.09        6.89      4.44 o 
   6   3   5        1.82       -0.06      4.57 o 
   7   3   5        5.46        1.26      5.11 o 
   8   3   5       12.99       10.53      7.20 o 
   9   3   5        3.98        0.43      8.29 o 
 -12   4   5        0.47        1.27      6.85 o 
 -11   4   5        0.18       -2.03      6.10 o 
 -10   4   5        1.33        0.66      4.79 o 
  -9   4   5        0.70       -1.67      4.23 o 
  -8   4   5       50.14       55.65      6.71 o 
  -7   4   5        1.07        4.09      3.74 o 
  -6   4   5       54.50       60.59      6.02 o 
  -5   4   5        6.69        4.25      3.18 o 
  -4   4   5        1.36       -1.13      2.86 o 
  -3   4   5       22.20       14.71      3.36 o 
  -2   4   5        1.73       -0.64      2.74 o 
  -1   4   5      187.10      168.29      5.93 o 
   0   4   5        3.24        1.34      2.88 o 
   1   4   5       30.68       34.19      4.71 o 
   2   4   5        4.78        0.31      3.06 o 
   3   4   5       14.55        8.01      4.44 o 
   4   4   5        0.15       -6.07      4.05 o 
   5   4   5        6.00        3.70      5.15 o 
   6   4   5       10.59        4.72      5.60 o 
   7   4   5        1.20        3.08      5.96 o 
   8   4   5        0.00       -9.62      6.70 o 
   9   4   5        0.64       -2.46      8.36 o 
 -11   5   5        0.55       -3.05      6.93 o 
 -10   5   5        9.58        2.99      6.12 o 
  -9   5   5       54.48       58.72      7.78 o 
  -8   5   5       24.57       17.71      5.66 o 
  -7   5   5        0.02       -5.16      3.90 o 
  -6   5   5        0.04        0.10      4.00 o 
  -5   5   5        0.66       -2.95      3.53 o 
  -4   5   5        3.22        0.39      3.52 o 
  -3   5   5        3.29        3.19      3.53 o 
  -2   5   5       19.50       13.23      4.78 o 
  -1   5   5        3.01        1.74      3.88 o 
   0   5   5        6.86        9.32      3.94 o 
   1   5   5        1.75       -3.20      3.56 o 
   2   5   5        4.38        4.13      4.42 o 
   3   5   5        0.15       -6.19      4.12 o 
   4   5   5       22.11       18.56      6.21 o 
   5   5   5        3.80        0.64      5.62 o 
   6   5   5        0.01       -1.10      6.04 o 
   7   5   5        0.21       -3.50      6.68 o 
  -9   6   5        0.41       -0.75      6.05 o 
  -8   6   5       60.53       65.96      8.77 o 
  -7   6   5       26.68       31.22      6.89 o 
  -6   6   5        1.66       -0.20      4.99 o 
  -5   6   5        8.31        5.63      5.05 o 
  -4   6   5        0.22       -3.33      4.96 o 
  -3   6   5       62.13       62.96      8.01 o 
  -2   6   5       49.17       54.91      7.63 o 
  -1   6   5       66.20       69.74      8.07 o 
   0   6   5        1.93        6.05      5.28 o 
   1   6   5       10.80        5.01      5.98 o 
   2   6   5        2.48       -3.67      5.28 o 
   3   6   5       39.97       48.61      8.27 o 
   4   6   5        3.94        0.26      6.09 o 
   5   6   5        4.49       -0.71      6.62 o 
   6   6   5        0.17       -1.57      8.34 o 
  -7   7   5        2.17        0.22      7.08 o 
  -6   7   5        1.93       -8.86      6.46 o 
  -5   7   5        2.50       -3.90      5.87 o 
  -4   7   5        1.11       -0.67      6.10 o 
  -3   7   5        7.45        3.76      6.30 o 
  -2   7   5        0.03       -6.29      5.71 o 
  -1   7   5        0.01       -0.77      6.14 o 
   0   7   5       38.72       59.88     13.15 o 
   1   7   5        1.76       -6.56      7.53 o 
   2   7   5       28.10        9.18      8.52 o 
   3   7   5        0.05        2.53      8.56 o 
 -14   0   6       21.32       23.11     15.75 o 
 -13   0   6       99.07      100.07     22.06 o 
 -12   0   6       88.51      131.41     22.23 o 
 -11   0   6       73.48      104.29     18.72 o 
 -10   0   6      108.05      133.58     19.65 o 
  -9   0   6      111.40      107.47      7.41 o 
  -8   0   6        2.43        0.47      3.16 o 
  -7   0   6      149.38      150.75      6.00 o 
  -6   0   6      726.05      702.80     13.64 o 
  -5   0   6      370.05      384.34     12.62 o 
  -4   0   6      227.98      239.70     14.86 o 
  -3   0   6       69.73       73.96      5.41 o 
  -2   0   6       13.39       17.76      3.40 o 
  -1   0   6      748.87      787.72     17.63 o 
   0   0   6       84.09       83.19      4.90 o 
   1   0   6        2.73        4.74      2.83 o 
   2   0   6      304.80      355.05     12.81 o 
   3   0   6      319.49      310.84     15.15 o 
   4   0   6       96.05       93.45      8.83 o 
   5   0   6        1.31       -0.86      4.79 o 
   6   0   6      838.34      759.99     37.11 o 
   7   0   6        4.74        7.59      9.02 o 
   8   0   6       23.19       -1.68     10.35 o 
   9   0   6        2.17        3.13     10.74 o 
  10   0   6        3.30        6.50     15.26 o 
 -14   1   6       13.13       18.75     10.98 o 
 -13   1   6        0.29       -9.31      8.08 o 
 -12   1   6      175.92      197.76     19.05 o 
 -11   1   6       26.57       16.42      8.41 o 
 -10   1   6       33.70       37.84      5.89 o 
  -9   1   6        3.58        1.09      3.53 o 
  -8   1   6        2.49        0.17      2.48 o 
  -7   1   6      137.94      144.39      5.40 o 
  -6   1   6      153.17      159.26      4.31 o 
  -5   1   6      806.82      758.06      9.36 o 
  -4   1   6       22.10       33.31      2.79 o 
  -3   1   6      207.96      188.93      4.86 o 
  -2   1   6        9.56       12.04      2.17 o 
  -1   1   6       57.68       70.96      4.57 o 
   0   1   6      913.90      968.69     12.63 o 
   1   1   6       34.29       43.89      3.93 o 
   2   1   6       25.98       30.98      3.69 o 
   3   1   6        6.30        5.84      2.76 o 
   4   1   6      213.55      201.04      7.21 o 
   5   1   6        2.55        0.00      3.89 o 
   6   1   6       10.45       10.21      5.21 o 
   7   1   6       40.12       31.56      9.19 o 
   8   1   6       60.29       59.37     12.66 o 
   9   1   6        4.43        3.61      8.22 o 
  10   1   6        2.82        3.26     10.49 o 
 -14   2   6        3.95        3.47     10.75 o 
 -13   2   6        0.09        1.95      9.13 o 
 -12   2   6        5.04        1.49      6.49 o 
 -11   2   6        8.95        9.38      5.37 o 
 -10   2   6       97.79       99.15      8.58 o 
  -9   2   6       33.61       33.58      4.92 o 
  -8   2   6        0.08        3.34      3.10 o 
  -7   2   6        2.12        3.22      2.68 o 
  -6   2   6       19.42       22.20      3.56 o 
  -5   2   6       62.96       84.38      5.39 o 
  -4   2   6      811.68      767.63     13.07 o 
  -3   2   6      886.74      850.80     11.11 o 
  -2   2   6      790.40      787.58     16.26 o 
  -1   2   6       29.40       33.08      2.89 o 
   0   2   6       60.08       67.09      4.80 o 
   1   2   6       26.17       26.48      4.31 o 
   2   2   6        0.05       -0.09      2.57 o 
   3   2   6      119.16      114.45      6.00 o 
   4   2   6       43.82       38.85      5.54 o 
   5   2   6       39.48       41.45      6.02 o 
   6   2   6       64.01       69.08      7.87 o 
   7   2   6        0.60       -0.15      5.82 o 
   8   2   6        5.14        4.54      8.77 o 
   9   2   6        0.09       -2.27      8.86 o 
 -13   3   6        3.16       -0.13      7.74 o 
 -12   3   6        5.77        5.03      6.24 o 
 -11   3   6       10.70        1.00      5.40 o 
 -10   3   6       34.18       25.67      5.82 o 
  -9   3   6      112.60      128.62      8.71 o 
  -8   3   6       30.72       31.13      5.15 o 
  -7   3   6       42.51       41.27      4.61 o 
  -6   3   6       12.56       13.63      3.47 o 
  -5   3   6       18.04       20.74      3.72 o 
  -4   3   6       81.06       92.04      5.86 o 
  -3   3   6       57.46       65.29      4.95 o 
  -2   3   6        0.48       -0.69      1.96 o 
  -1   3   6       61.38       69.07      5.11 o 
   0   3   6      155.94      146.80      6.21 o 
   1   3   6       35.93       39.26      4.46 o 
   2   3   6       91.21       84.94      6.14 o 
   3   3   6       74.80       94.72      7.93 o 
   4   3   6      199.22      175.78      9.21 o 
   5   3   6       10.00       10.52      5.12 o 
   6   3   6        4.94       -1.17      5.01 o 
   7   3   6        1.27       -2.65      5.42 o 
   8   3   6        7.94        8.48      7.63 o 
   9   3   6        0.11      -10.15      9.58 o 
 -12   4   6       29.09       24.93      8.09 o 
 -11   4   6        2.18        1.24      5.99 o 
 -10   4   6       25.07       23.32      6.15 o 
  -9   4   6       39.08       37.20      6.81 o 
  -8   4   6       82.70       70.49      7.12 o 
  -7   4   6       41.51       47.47      5.91 o 
  -6   4   6       37.69       40.17      4.76 o 
  -5   4   6       14.91       11.74      3.83 o 
  -4   4   6       59.90       51.63      5.32 o 
  -3   4   6       40.81       44.75      5.10 o 
  -2   4   6      151.58      136.04      7.54 o 
  -1   4   6       55.78       64.34      5.68 o 
   0   4   6       41.07       39.03      4.80 o 
   1   4   6      532.50      522.86     12.43 o 
   2   4   6       35.44       38.16      5.96 o 
   3   4   6       17.68       20.92      5.29 o 
   4   4   6        9.36       10.95      5.31 o 
   5   4   6       37.51       36.80      7.14 o 
   6   4   6        1.83        0.06      5.60 o 
   7   4   6        3.76        6.73      6.43 o 
   8   4   6        9.66       14.19      7.63 o 
 -11   5   6        1.91       -2.16      6.31 o 
 -10   5   6        0.39       -3.12      5.46 o 
  -9   5   6        5.88        2.67      5.10 o 
  -8   5   6        3.71       -0.18      4.82 o 
  -7   5   6       18.87       25.87      8.39 o 
  -6   5   6        6.74        2.73      4.13 o 
  -5   5   6      105.92      115.08      8.30 o 
  -4   5   6        0.00       -0.74      3.70 o 
  -3   5   6       92.40      101.13     11.05 o 
  -2   5   6       68.74       70.66      7.61 o 
  -1   5   6       68.80       81.09      9.95 o 
   0   5   6       65.15       70.07      7.94 o 
   1   5   6       22.19       17.60      5.54 o 
   2   5   6        9.15        8.65      5.27 o 
   3   5   6       21.84       17.95      5.99 o 
   4   5   6        0.47        1.83      5.44 o 
   5   5   6        0.17       -2.23      5.67 o 
   6   5   6        1.96        2.24      6.61 o 
   7   5   6        0.91       -6.94      7.19 o 
  -9   6   6       16.52        5.13      6.15 o 
  -8   6   6       17.67       18.80      6.85 o 
  -7   6   6        4.16       -0.39      5.12 o 
  -6   6   6        5.49       11.17      5.16 o 
  -5   6   6        8.35        8.41      5.75 o 
  -4   6   6       57.61       66.92      8.56 o 
  -3   6   6       37.77       34.30      6.68 o 
  -2   6   6       72.32       61.37      7.40 o 
  -1   6   6       25.15       19.00      6.50 o 
   0   6   6       15.75        9.53      6.51 o 
   1   6   6       73.51       81.32     12.77 o 
   2   6   6        0.25       -0.94      6.76 o 
   3   6   6        6.92        3.57      6.10 o 
   4   6   6       10.51       10.87      7.02 o 
   5   6   6        0.06        3.54      7.05 o 
  -7   7   6        6.42        2.18      7.70 o 
  -6   7   6        1.27       -1.23      6.84 o 
  -5   7   6        0.79        1.54      6.60 o 
  -4   7   6        4.73       -0.19      5.78 o 
  -3   7   6       18.53       18.28      7.10 o 
  -2   7   6        0.43       -4.51      5.87 o 
  -1   7   6        1.35       -1.35      7.00 o 
   0   7   6       29.01       24.06      8.90 o 
   1   7   6        0.87       -2.59      7.99 o 
   2   7   6       17.45       20.80      9.50 o 
 -14   1   7        3.42       -4.80      9.48 o 
 -13   1   7        3.90        0.16      8.29 o 
 -12   1   7       20.41       13.79     12.47 o 
 -11   1   7        7.24        2.29      6.73 o 
 -10   1   7       76.86       89.26      8.00 o 
  -9   1   7       79.06       88.79      5.84 o 
  -8   1   7       67.73       69.76      4.96 o 
  -7   1   7       63.05       63.12      4.55 o 
  -6   1   7      117.14      108.47      5.24 o 
  -5   1   7      473.12      447.46      7.66 o 
  -4   1   7       37.32       38.41      3.30 o 
  -3   1   7      354.99      343.09      6.96 o 
  -2   1   7      167.79      157.50      4.79 o 
  -1   1   7      112.43      121.55      4.16 o 
   0   1   7       50.00       46.11      4.15 o 
   1   1   7       44.79       48.91      4.35 o 
   2   1   7       70.32       84.11      5.68 o 
   3   1   7       90.42      101.74      6.19 o 
   4   1   7       55.15       68.64      6.74 o 
   5   1   7      113.22      122.00     10.59 o 
   6   1   7        2.03       -1.55      6.30 o 
   7   1   7        0.00        2.08      7.49 o 
   8   1   7        5.53        1.16      8.25 o 
   9   1   7        3.42        2.93      9.83 o 
 -14   2   7       11.94       11.32     11.06 o 
 -13   2   7       25.17       32.81     11.83 o 
 -12   2   7       11.29        4.43      8.11 o 
 -11   2   7      154.59      163.74     10.40 o 
 -10   2   7        8.69        8.58      4.42 o 
  -9   2   7        1.34       -0.82      3.41 o 
  -8   2   7       84.01       87.10      5.88 o 
  -7   2   7        2.82        3.98      2.79 o 
  -6   2   7       13.99       15.66      3.37 o 
  -5   2   7      150.54      149.46      6.16 o 
  -4   2   7       46.17       48.85      4.51 o 
  -3   2   7      261.97      262.37      6.14 o 
  -2   2   7       85.86       90.72      4.16 o 
  -1   2   7        1.34        2.43      2.34 o 
   0   2   7        4.74        6.46      2.74 o 
   1   2   7        5.44        4.00      2.74 o 
   2   2   7        4.49        3.37      3.10 o 
   3   2   7       85.74       94.89      6.60 o 
   4   2   7       65.06       68.46      7.34 o 
   5   2   7       15.22       15.16      5.42 o 
   6   2   7        9.17        3.25      6.10 o 
   7   2   7        3.08        1.14     10.94 o 
   8   2   7        2.27       -1.45      8.87 o 
 -13   3   7        0.03       -1.12      7.69 o 
 -12   3   7       10.92       18.09      7.11 o 
 -11   3   7        9.76        3.52      4.93 o 
 -10   3   7       16.75       10.52      4.78 o 
  -9   3   7       67.06       56.67      6.59 o 
  -8   3   7        2.07        2.07      3.63 o 
  -7   3   7       16.29       21.09      3.88 o 
  -6   3   7        5.49        5.45      3.32 o 
  -5   3   7       65.21       73.09      5.90 o 
  -4   3   7       12.81        7.71      3.21 o 
  -3   3   7       29.54       30.04      4.03 o 
  -2   3   7       60.74       65.98      5.21 o 
  -1   3   7      185.63      168.75      6.76 o 
   0   3   7      146.58      139.40      6.57 o 
   1   3   7       25.30       26.51      4.26 o 
   2   3   7      207.01      204.31      8.67 o 
   3   3   7       96.52      103.54      8.68 o 
   4   3   7        1.14        1.61      4.43 o 
   5   3   7       83.42       88.49      8.99 o 
   6   3   7        2.55       -2.38      5.28 o 
   7   3   7       24.42       22.56      7.60 o 
   8   3   7        0.00       -1.11      9.17 o 
 -12   4   7        0.58       -2.69      6.98 o 
 -11   4   7        0.03       -4.85      5.32 o 
 -10   4   7        0.25       -2.08      4.80 o 
  -9   4   7        3.02       -1.24      4.69 o 
  -8   4   7        0.12       -0.49      4.16 o 
  -7   4   7       22.07       18.28      4.81 o 
  -6   4   7       58.46       65.62      6.36 o 
  -5   4   7       35.43       38.23      5.28 o 
  -4   4   7       99.22      110.67      7.23 o 
  -3   4   7        5.83        1.97      3.64 o 
  -2   4   7        9.72       11.41      4.45 o 
  -1   4   7        4.05       -1.74      3.72 o 
   0   4   7        3.92        4.30      3.68 o 
   1   4   7       51.05       51.55      5.65 o 
   2   4   7       31.00       39.54      6.87 o 
   3   4   7       30.93       22.57      5.87 o 
   4   4   7        0.00       -2.80      4.80 o 
   5   4   7        0.82       -4.53      4.96 o 
   6   4   7        0.03       -1.24      6.18 o 
   7   4   7        2.92        0.23      6.57 o 
 -11   5   7        3.86        0.22      6.38 o 
 -10   5   7        1.10        3.38      5.64 o 
  -9   5   7       20.39       27.00      6.69 o 
  -8   5   7        1.03       -2.29      4.64 o 
  -7   5   7        2.78       -1.69      4.41 o 
  -6   5   7        1.17       -4.98      4.57 o 
  -5   5   7        3.22        6.15      4.99 o 
  -4   5   7        8.25        8.15      4.94 o 
  -3   5   7       14.59       14.92      5.38 o 
  -2   5   7        1.94       -2.76      3.86 o 
  -1   5   7        5.43        5.63      4.90 o 
   0   5   7        0.92        0.79      4.29 o 
   1   5   7        2.98       -2.54      5.50 o 
   2   5   7        7.75        6.10      5.29 o 
   3   5   7        3.02       -1.52      5.48 o 
   4   5   7        9.75        9.69      6.42 o 
   5   5   7       10.33        9.58      7.00 o 
   6   5   7        1.18       -5.26      7.06 o 
  -9   6   7        0.12        0.85      6.59 o 
  -8   6   7        5.73        1.82      5.71 o 
  -7   6   7        0.19        0.92      5.85 o 
  -6   6   7        2.11        0.50      5.78 o 
  -5   6   7        2.39        8.45      7.00 o 
  -4   6   7       51.15       48.68      8.04 o 
  -3   6   7        4.58        1.02      5.51 o 
  -2   6   7       10.04        6.40      6.00 o 
  -1   6   7        7.34       10.75      5.89 o 
   0   6   7       10.48       15.46      7.58 o 
   1   6   7       31.41       33.00      9.14 o 
   2   6   7        0.69        3.36      7.18 o 
   3   6   7       87.85       92.86     13.42 o 
   4   6   7        6.49        6.94      7.33 o 
  -6   7   7        5.03        2.68      7.11 o 
  -5   7   7        1.19       -4.98      6.64 o 
  -4   7   7        8.76        4.76      8.15 o 
  -3   7   7        0.18       -7.89      6.28 o 
  -2   7   7        7.11        7.32      7.04 o 
  -1   7   7       10.12        5.04      8.11 o 
   0   7   7        6.33        7.02      8.57 o 
   1   7   7        0.06       -6.11      8.37 o 
 -14   0   8        6.68        2.91     13.77 o 
 -13   0   8       94.98      119.76     24.16 o 
 -12   0   8      106.70      130.51     23.50 o 
 -11   0   8        1.42       -4.12      9.61 o 
 -10   0   8       12.45        9.23      6.51 o 
  -9   0   8       12.91       17.95      6.81 o 
  -8   0   8       33.78       43.13      7.75 o 
  -7   0   8      267.18      260.06      8.07 o 
  -6   0   8       46.06       47.68      5.71 o 
  -5   0   8      823.74      815.16     15.77 o 
  -4   0   8      217.64      189.65      8.01 o 
  -3   0   8        8.22        2.13      2.86 o 
  -2   0   8      167.98      160.51      7.32 o 
  -1   0   8        2.63        8.10      4.09 o 
   0   0   8      142.37      143.27      7.79 o 
   1   0   8       68.69       90.19      9.59 o 
   2   0   8       40.67       49.14      8.46 o 
   3   0   8      124.28      121.22     11.91 o 
   4   0   8       28.08       25.72      7.36 o 
   5   0   8        0.34        5.19      9.58 o 
   6   0   8       13.27       12.27     10.89 o 
   7   0   8        0.12       -2.22     11.29 o 
   8   0   8        7.60       10.21     13.47 o 
 -14   1   8       58.40       61.09     14.76 o 
 -13   1   8       41.43       34.66     11.50 o 
 -12   1   8       35.51       33.46     10.12 o 
 -11   1   8       50.49       56.73      9.05 o 
 -10   1   8        1.93        1.31      5.40 o 
  -9   1   8       89.62       96.58      6.24 o 
  -8   1   8       58.06       58.71      4.97 o 
  -7   1   8      344.05      353.00      9.51 o 
  -6   1   8        9.85       12.56      3.27 o 
  -5   1   8       23.09       27.30      3.67 o 
  -4   1   8      169.03      170.39      5.37 o 
  -3   1   8      146.99      153.96      5.16 o 
  -2   1   8        1.42        0.54      1.97 o 
  -1   1   8        0.45       -1.15      2.37 o 
   0   1   8       53.13       75.52      5.42 o 
   1   1   8       24.52       36.01      4.36 o 
   2   1   8       13.00        9.92      3.51 o 
   3   1   8       29.70       35.95      5.50 o 
   4   1   8      156.85      144.27      9.85 o 
   5   1   8        0.21       -1.88      5.04 o 
   6   1   8        0.63       -4.06      7.30 o 
   7   1   8        1.42        2.26      8.76 o 
   8   1   8       16.71       10.50      9.55 o 
 -14   2   8       22.08       28.79     13.71 o 
 -13   2   8        1.41       -7.85      9.03 o 
 -12   2   8        0.01        1.27      6.69 o 
 -11   2   8        5.53        8.30      5.12 o 
 -10   2   8       20.53       18.98      5.02 o 
  -9   2   8       36.09       34.37      5.07 o 
  -8   2   8        0.02       -1.72      2.83 o 
  -7   2   8       39.03       48.02      5.05 o 
  -6   2   8       47.32       60.52      5.36 o 
  -5   2   8      145.26      148.92      6.44 o 
  -4   2   8        1.75        1.63      2.63 o 
  -3   2   8        0.12        0.72      2.17 o 
  -2   2   8       65.84       63.30      5.02 o 
  -1   2   8        0.74        0.91      2.75 o 
   0   2   8       61.43       72.28      5.61 o 
   1   2   8       41.57       47.67      5.12 o 
   2   2   8       49.62       54.35      5.68 o 
   3   2   8       21.22       30.91      5.81 o 
   4   2   8        0.67       -5.29      4.20 o 
   5   2   8       18.49       19.39      7.47 o 
   6   2   8        1.25       -1.51      6.98 o 
   7   2   8       18.12       17.08      9.67 o 
   8   2   8        4.28        7.15     10.21 o 
 -13   3   8        0.04      -10.01      9.18 o 
 -12   3   8       11.34        5.99      6.51 o 
 -11   3   8        1.03       -2.10      4.75 o 
 -10   3   8       10.34        6.54      4.72 o 
  -9   3   8       21.41       19.46      5.04 o 
  -8   3   8       68.30       65.23      6.46 o 
  -7   3   8        1.66        0.75      3.30 o 
  -6   3   8       16.11        9.78      3.65 o 
  -5   3   8        0.04       -1.78      3.09 o 
  -4   3   8       25.72       23.27      3.99 o 
  -3   3   8        1.61        1.56      3.46 o 
  -2   3   8       14.10       12.60      4.43 o 
  -1   3   8      167.21      159.54      7.01 o 
   0   3   8       56.81       63.91      5.75 o 
   1   3   8      102.69      107.39      7.43 o 
   2   3   8        0.60       -4.99      3.91 o 
   3   3   8        0.11        0.27      4.40 o 
   4   3   8       10.43        8.10      5.29 o 
   5   3   8        2.33        0.15      5.11 o 
   6   3   8        6.14        3.95      7.34 o 
   7   3   8        0.21       -0.19      8.89 o 
 -12   4   8       25.48       22.03      7.62 o 
 -11   4   8        9.99       13.27      6.01 o 
 -10   4   8       32.50       30.25      6.42 o 
  -9   4   8        4.52        6.94      4.87 o 
  -8   4   8       28.00       21.44      5.36 o 
  -7   4   8        3.09        2.73      4.20 o 
  -6   4   8       48.48       47.96      5.98 o 
  -5   4   8       47.54       57.01      7.22 o 
  -4   4   8       11.17       10.73      4.87 o 
  -3   4   8        1.25        2.18      4.29 o 
  -2   4   8       15.68       13.12      4.88 o 
  -1   4   8      200.78      192.63      9.62 o 
   0   4   8       85.39      102.90      7.80 o 
   1   4   8       60.19       74.95      7.89 o 
   2   4   8      263.99      256.63     11.77 o 
   3   4   8       40.38       31.82      7.00 o 
   4   4   8       24.04       23.25      6.93 o 
   5   4   8        1.72       -1.81      5.60 o 
   6   4   8       44.02       47.82      8.83 o 
 -11   5   8        0.02       -1.84      6.55 o 
 -10   5   8        0.55       -0.24      5.93 o 
  -9   5   8        3.32        2.26      5.43 o 
  -8   5   8        3.20       -3.05      4.67 o 
  -7   5   8       27.52       30.75      6.82 o 
  -6   5   8      117.41      131.93     16.48 o 
  -5   5   8       35.42       41.84      7.45 o 
  -4   5   8       49.18       48.10      7.37 o 
  -3   5   8        0.34       -4.94      4.22 o 
  -2   5   8       41.80       39.26      6.90 o 
  -1   5   8        0.47       -0.05      4.85 o 
   0   5   8      154.25      176.22     11.18 o 
   1   5   8      177.67      180.31     13.40 o 
   2   5   8       36.90       44.12      8.07 o 
   3   5   8        3.11       -0.04      5.98 o 
   4   5   8        2.02        0.64      6.49 o 
   5   5   8        0.10       -5.27      6.90 o 
  -9   6   8        0.45       -1.61      7.21 o 
  -8   6   8        0.42       -5.16      6.25 o 
  -7   6   8        1.12       -7.11      5.78 o 
  -6   6   8        0.44        2.72      7.44 o 
  -5   6   8        5.61        1.35      6.06 o 
  -4   6   8        4.47       -3.26      5.55 o 
  -3   6   8        0.94        1.51      5.74 o 
  -2   6   8        8.73       -3.19      6.01 o 
  -1   6   8       23.98       21.73      7.16 o 
   0   6   8        8.92        5.17      7.61 o 
   1   6   8        3.91        3.94      7.65 o 
   2   6   8       26.97       20.43      8.83 o 
   3   6   8        2.82        4.30      8.43 o 
  -5   7   8        0.39        1.18      9.52 o 
  -4   7   8        0.20       -5.78      7.31 o 
  -3   7   8        2.46        1.82      7.27 o 
  -2   7   8        1.56       -8.64      6.97 o 
  -1   7   8       14.07        0.08      7.32 o 
 -14   1   9        0.00       -2.60      9.84 o 
 -13   1   9        1.19        1.91      9.57 o 
 -12   1   9        0.00       -5.85      8.41 o 
 -11   1   9        0.08       -5.85      5.77 o 
 -10   1   9        8.41        7.83      4.89 o 
  -9   1   9        6.87        7.63      4.59 o 
  -8   1   9       89.78       94.01      6.10 o 
  -7   1   9       12.03       10.22      3.58 o 
  -6   1   9       38.88       34.22      4.42 o 
  -5   1   9       34.94       34.77      4.29 o 
  -4   1   9       59.11       69.70      4.67 o 
  -3   1   9      113.89      106.87      4.82 o 
  -2   1   9      144.66      141.57      6.22 o 
  -1   1   9       66.77       71.62      5.60 o 
   0   1   9       11.19       12.69      3.49 o 
   1   1   9       31.39       34.99      5.38 o 
   2   1   9        1.74        3.17      3.98 o 
   3   1   9       36.13       36.02      6.30 o 
   4   1   9        1.71       -6.56      5.20 o 
   5   1   9        7.66        5.38      7.37 o 
   6   1   9       12.28        6.08      8.49 o 
   7   1   9        0.97        0.65      9.25 o 
 -13   2   9        3.68        0.33      9.38 o 
 -12   2   9        0.64       -4.24      6.90 o 
 -11   2   9        0.00       -3.51      6.06 o 
 -10   2   9       16.51       18.24      5.16 o 
  -9   2   9       40.78       37.97      5.15 o 
  -8   2   9       38.59       39.46      4.88 o 
  -7   2   9        1.98       -1.31      3.14 o 
  -6   2   9       18.86       16.12      4.04 o 
  -5   2   9      125.09      117.56      6.62 o 
  -4   2   9       98.90       97.17      6.06 o 
  -3   2   9      350.56      323.86     12.19 o 
  -2   2   9       22.22       21.04      4.10 o 
  -1   2   9       15.38       13.59      3.69 o 
   0   2   9       81.08       88.56      6.55 o 
   1   2   9       36.84       37.59      5.28 o 
   2   2   9       83.65       74.04      6.70 o 
   3   2   9       69.07       65.01      9.14 o 
   4   2   9       19.35       11.58      6.44 o 
   5   2   9        2.96        3.09      6.89 o 
   6   2   9        0.02       -2.17      7.83 o 
   7   2   9        1.55        2.79      9.95 o 
 -13   3   9        0.33       -3.07      8.68 o 
 -12   3   9        1.43       -3.93      7.47 o 
 -11   3   9       12.64        8.45      5.57 o 
 -10   3   9       39.12       47.89      9.02 o 
  -9   3   9        5.65        2.61      4.42 o 
  -8   3   9       28.09       21.91      4.65 o 
  -7   3   9       73.39       78.19      6.86 o 
  -6   3   9        0.53       -1.04      3.42 o 
  -5   3   9       33.70       29.96      5.68 o 
  -4   3   9        2.61        2.53      3.94 o 
  -3   3   9       44.61       47.59      6.38 o 
  -2   3   9       70.56       73.66      7.39 o 
  -1   3   9      137.15      134.64      6.53 o 
   0   3   9        9.18        6.00      4.00 o 
   1   3   9        6.43        2.36      3.98 o 
   2   3   9        6.24        3.68      4.60 o 
   3   3   9       18.69       12.19      5.60 o 
   4   3   9       55.20       43.04      7.47 o 
   5   3   9        4.28        3.45      7.00 o 
   6   3   9       18.60       14.20      8.61 o 
 -12   4   9        0.50       -6.52      6.10 o 
 -11   4   9        0.75       -6.25      5.50 o 
 -10   4   9        3.90        0.01      5.28 o 
  -9   4   9        4.07       -4.59      4.45 o 
  -8   4   9        0.03       -3.05      4.25 o 
  -7   4   9       14.63        9.49      5.25 o 
  -6   4   9        0.26       -1.48      4.32 o 
  -5   4   9       16.32       12.42      5.12 o 
  -4   4   9        8.08        4.68      4.70 o 
  -3   4   9        4.30        3.76      4.59 o 
  -2   4   9       38.15       31.32      6.36 o 
  -1   4   9       34.94       29.90      6.48 o 
   0   4   9       50.99       44.79      7.36 o 
   1   4   9       17.41       12.10      5.50 o 
   2   4   9       13.75       10.86      5.86 o 
   3   4   9        0.04        1.39      5.59 o 
   4   4   9        2.14       -0.36      6.19 o 
   5   4   9        3.95       -0.57      7.28 o 
 -10   5   9        4.89        4.73      6.59 o 
  -9   5   9        0.43       -3.33      6.22 o 
  -8   5   9        4.32        7.28      6.48 o 
  -7   5   9        1.09       -0.52      6.66 o 
  -6   5   9        3.57        6.61      5.59 o 
  -5   5   9        0.03       -4.59      5.17 o 
  -4   5   9        2.61        3.01      5.24 o 
  -3   5   9        9.52        7.21      5.43 o 
  -2   5   9       10.01        9.47      5.69 o 
  -1   5   9       20.53       17.24      6.50 o 
   0   5   9        6.89       -0.82      6.80 o 
   1   5   9        4.73        1.96      7.03 o 
   2   5   9        3.86        5.35      7.28 o 
   3   5   9        0.38       -8.34      6.46 o 
   4   5   9        2.13        3.55      7.45 o 
  -8   6   9       11.52       12.00      7.23 o 
  -7   6   9       16.90        9.19      7.27 o 
  -6   6   9        0.63       -0.48      7.21 o 
  -5   6   9        2.09       -3.30      6.39 o 
  -4   6   9        1.31       -4.21      5.93 o 
  -3   6   9       16.85        6.43      6.83 o 
  -2   6   9       78.54       99.99     11.12 o 
  -1   6   9        1.00        0.08      7.35 o 
   0   6   9       44.11       49.70     10.94 o 
   1   6   9        5.17        0.98      8.58 o 
   2   6   9        3.12       -2.49      8.64 o 
 -14   0  10        0.00       11.59     15.32 o 
 -13   0  10        7.85        4.72     14.27 o 
 -12   0  10        0.69       -5.44     11.25 o 
 -11   0  10       40.74       40.16     10.81 o 
 -10   0  10       60.66       58.54     10.70 o 
  -9   0  10       40.90       53.37     10.13 o 
  -8   0  10       78.87       71.21     10.63 o 
  -7   0  10      116.82      129.93     18.99 o 
  -6   0  10      246.97      239.83     13.46 o 
  -5   0  10      482.28      434.66     21.73 o 
  -4   0  10        0.28       -2.88      3.43 o 
  -3   0  10      163.30      159.45      8.44 o 
  -2   0  10      250.25      258.50     13.80 o 
  -1   0  10        1.83       -0.94      4.80 o 
   0   0  10       23.43       28.54      7.69 o 
   1   0  10        2.60       -0.59      5.57 o 
   2   0  10       12.75        4.41      6.92 o 
   3   0  10       31.97       25.15      8.87 o 
   4   0  10       17.29       21.12     11.60 o 
   5   0  10       11.31        7.02     12.48 o 
   6   0  10       19.72       11.37     13.24 o 
 -14   1  10        5.92        1.93     10.78 o 
 -13   1  10        1.66        5.27      9.79 o 
 -12   1  10       12.04       23.21      8.67 o 
 -11   1  10        2.98       -2.95      6.09 o 
 -10   1  10        7.91       -2.07      4.83 o 
  -9   1  10       24.86       21.59      5.65 o 
  -8   1  10       40.79       47.42      6.55 o 
  -7   1  10       78.63       93.29      6.86 o 
  -6   1  10      109.19      115.28      6.54 o 
  -5   1  10       90.47      103.98      6.67 o 
  -4   1  10       52.71       58.69      6.22 o 
  -3   1  10      264.06      259.79      8.38 o 
  -2   1  10        0.50       -1.03      3.04 o 
  -1   1  10       91.48       89.87      6.44 o 
   0   1  10        8.10        4.49      4.14 o 
   1   1  10      148.00      131.12      9.00 o 
   2   1  10       18.43       14.49      5.44 o 
   3   1  10       17.25       18.91      6.63 o 
   4   1  10        0.01       -7.61      5.80 o 
   5   1  10        4.46        3.25      8.98 o 
   6   1  10        1.76        4.50      9.01 o 
 -13   2  10        1.55       -8.38      8.93 o 
 -12   2  10        2.38        1.65      7.82 o 
 -11   2  10       99.97      116.36     12.46 o 
 -10   2  10        1.61        1.71      6.05 o 
  -9   2  10      136.71      142.29      9.41 o 
  -8   2  10        0.83        2.61      3.89 o 
  -7   2  10       32.06       23.00      4.66 o 
  -6   2  10       44.82       41.73      5.37 o 
  -5   2  10       16.21       11.90      4.59 o 
  -4   2  10       34.74       32.94      5.75 o 
  -3   2  10       30.88       29.23      5.25 o 
  -2   2  10       23.11       27.26      4.70 o 
  -1   2  10      122.79      129.69      7.40 o 
   0   2  10        9.55        2.67      3.81 o 
   1   2  10        3.77        6.32      4.65 o 
   2   2  10       44.68       47.44      8.73 o 
   3   2  10       73.45       79.87     10.34 o 
   4   2  10        7.81        5.72      6.80 o 
   5   2  10       16.48       12.50      8.96 o 
   6   2  10       16.35       24.88     11.11 o 
 -13   3  10        4.29       -3.45      8.40 o 
 -12   3  10        0.23       -8.93      6.95 o 
 -11   3  10        0.00       -2.26      5.05 o 
 -10   3  10       40.56       44.51      6.71 o 
  -9   3  10        5.59        1.02      4.32 o 
  -8   3  10        3.33        2.26      4.25 o 
  -7   3  10       48.67       46.07      6.79 o 
  -6   3  10       94.14      100.09      8.68 o 
  -5   3  10       25.92       24.63      5.80 o 
  -4   3  10       23.46       29.70      5.85 o 
  -3   3  10      183.82      160.13      9.01 o 
  -2   3  10        6.81        6.30      4.50 o 
  -1   3  10        0.27       -0.58      4.44 o 
   0   3  10       11.88       10.38      4.60 o 
   1   3  10       81.00       87.27      8.69 o 
   2   3  10        1.29       -1.22      5.01 o 
   3   3  10       10.01       13.15      7.74 o 
   4   3  10       12.68       13.25      7.88 o 
   5   3  10       13.86        8.59      8.30 o 
 -11   4  10        1.67       -3.01      6.27 o 
 -10   4  10        1.44       -1.57      5.39 o 
  -9   4  10        0.77       -3.36      5.48 o 
  -8   4  10       60.07       59.91      9.92 o 
  -7   4  10        0.40       -0.40      5.24 o 
  -6   4  10        0.35       -3.40      4.99 o 
  -5   4  10        6.52        2.32      5.04 o 
  -4   4  10       54.92       61.07      7.89 o 
  -3   4  10        5.66        1.41      4.92 o 
  -2   4  10       10.68       11.47      5.49 o 
  -1   4  10      218.36      206.36     11.08 o 
   0   4  10       17.03        9.19      5.92 o 
   1   4  10        0.06       -0.45      6.48 o 
   2   4  10        1.21        0.98      5.93 o 
   3   4  10        1.83        4.81      6.28 o 
   4   4  10        0.89       -4.03      8.17 o 
 -10   5  10        0.93        0.64      6.87 o 
  -9   5  10        0.88       -4.12      6.31 o 
  -8   5  10       10.87        8.55      6.58 o 
  -7   5  10       16.49       19.30      8.41 o 
  -6   5  10       29.94       28.34      7.46 o 
  -5   5  10        0.43       -5.28      5.40 o 
  -4   5  10        0.08       -3.62      5.37 o 
  -3   5  10        0.72       -5.25      5.28 o 
  -2   5  10        1.03       -4.74      5.61 o 
  -1   5  10       34.81       47.77      8.39 o 
   0   5  10       10.51        3.50      7.26 o 
   1   5  10       36.42       35.87      9.70 o 
   2   5  10        1.27        1.16      8.24 o 
   3   5  10        0.30        5.82      8.78 o 
  -7   6  10        3.11       -0.54      8.38 o 
  -6   6  10        0.00       -0.44      6.89 o 
  -5   6  10        0.02        1.09      6.51 o 
  -4   6  10        0.27       -4.24      6.50 o 
  -3   6  10       12.82       11.87      7.50 o 
  -2   6  10        1.88        1.34      6.85 o 
  -1   6  10       32.38       39.43     10.49 o 
   0   6  10        0.65       -9.08      7.36 o 
 -13   1  11        2.45       13.08     10.25 o 
 -12   1  11        0.34        1.07      7.25 o 
 -11   1  11       17.86       27.33      7.77 o 
 -10   1  11        4.57        4.10      5.33 o 
  -9   1  11       17.65       12.32      5.59 o 
  -8   1  11       58.04       66.68      7.76 o 
  -7   1  11        4.67        4.28      4.11 o 
  -6   1  11       85.17      101.36      8.77 o 
  -5   1  11        2.70       -3.33      3.60 o 
  -4   1  11      314.84      289.32     11.65 o 
  -3   1  11        2.17       -1.43      3.27 o 
  -2   1  11       83.62      103.16      8.35 o 
  -1   1  11       18.06       14.64      4.86 o 
   0   1  11        0.50        3.37      4.25 o 
   1   1  11       28.50       18.81      5.57 o 
   2   1  11        0.55        0.49      5.33 o 
   3   1  11       30.22       34.92      8.46 o 
   4   1  11        8.15        2.67      7.92 o 
   5   1  11        0.31        0.96      8.58 o 
 -13   2  11        0.50      -12.21      8.28 o 
 -12   2  11       11.15        2.55     12.46 o 
 -11   2  11       22.99       30.16      8.71 o 
 -10   2  11        7.52        8.96      6.88 o 
  -9   2  11        2.09        1.11      5.05 o 
  -8   2  11       10.61       12.85      4.64 o 
  -7   2  11       60.42       57.03      7.18 o 
  -6   2  11        0.04        2.41      4.32 o 
  -5   2  11       55.94       54.71      6.90 o 
  -4   2  11       34.46       34.89      5.98 o 
  -3   2  11       31.49       36.90      8.21 o 
  -2   2  11       98.46       89.41      8.38 o 
  -1   2  11       29.46       28.67      5.23 o 
   0   2  11      111.87      114.53      9.58 o 
   1   2  11        0.32        1.59      4.98 o 
   2   2  11       30.23       23.74      7.52 o 
   3   2  11        0.61       -3.62      6.52 o 
   4   2  11        0.78        0.42      7.13 o 
   5   2  11        0.31       -2.29      9.23 o 
 -12   3  11        3.46       -0.60      7.88 o 
 -11   3  11        3.73       -2.93      6.95 o 
 -10   3  11       16.95        4.82      5.21 o 
  -9   3  11       23.28       24.42      5.15 o 
  -8   3  11       15.14        9.60      5.53 o 
  -7   3  11        3.19       -0.47      4.90 o 
  -6   3  11       13.39       25.51      6.03 o 
  -5   3  11        1.75       10.32      5.24 o 
  -4   3  11       22.28       24.56      6.02 o 
  -3   3  11       27.58       27.23      6.37 o 
  -2   3  11       85.69       95.07      9.17 o 
  -1   3  11        1.13       -1.93      4.59 o 
   0   3  11        7.66       11.51      7.06 o 
   1   3  11       37.52       44.00      9.14 o 
   2   3  11        1.11       -0.97      6.40 o 
   3   3  11        9.23       13.97      7.93 o 
   4   3  11        0.18       -2.18      8.36 o 
 -11   4  11        1.06       -3.22      6.70 o 
 -10   4  11        0.98        4.29      6.81 o 
  -9   4  11        0.16       -5.19      5.58 o 
  -8   4  11        2.78       -4.13      5.50 o 
  -7   4  11        1.65       -4.89      5.32 o 
  -6   4  11        0.82       -6.02      4.99 o 
  -5   4  11       11.54        5.91      5.58 o 
  -4   4  11        0.03       -0.23      5.66 o 
  -3   4  11        2.57       -1.22      5.23 o 
  -2   4  11        1.22       -1.19      5.40 o 
  -1   4  11        0.60       -2.89      5.18 o 
   0   4  11        1.32       -2.52      6.05 o 
   1   4  11        0.08       -9.48      6.32 o 
   2   4  11        3.25       -1.36      7.43 o 
   3   4  11        0.03        1.80      8.31 o 
  -9   5  11        0.04       -0.30      6.90 o 
  -8   5  11        5.47       -0.75      7.60 o 
  -7   5  11        1.80       -0.88      6.24 o 
  -6   5  11        1.27        3.23      6.22 o 
  -5   5  11        0.02       -8.47      5.65 o 
  -4   5  11        3.03       -4.10      5.88 o 
  -3   5  11       15.97       15.16      6.87 o 
  -2   5  11        0.07       -2.56      6.09 o 
  -1   5  11        2.57        2.03      8.07 o 
   0   5  11        2.62        6.48      8.34 o 
   1   5  11        0.07       -3.79      7.94 o 
  -5   6  11        0.49       -1.75      7.49 o 
  -4   6  11        2.78        6.61      7.64 o 
  -3   6  11        0.21       -5.39      7.01 o 
 -13   0  12        8.66       39.09     18.69 o 
 -12   0  12       14.53       31.14     15.17 o 
 -11   0  12       57.51       72.21     13.33 o 
 -10   0  12        1.72        3.07      7.86 o 
  -9   0  12       50.22       34.87      9.85 o 
  -8   0  12        6.48        6.47     10.45 o 
  -7   0  12      332.06      320.94     17.30 o 
  -6   0  12      141.76      141.31     22.12 o 
  -5   0  12      500.96      474.85     31.05 o 
  -4   0  12      297.79      283.90     15.77 o 
  -3   0  12       45.00       59.79     10.09 o 
  -2   0  12       20.44       15.89      7.22 o 
  -1   0  12       20.91       16.81      8.06 o 
   0   0  12       46.02       37.73     10.01 o 
   1   0  12        9.07        7.67      8.66 o 
   2   0  12       15.61        1.81      9.72 o 
   3   0  12        1.72       -3.09     11.82 o 
   4   0  12        4.90        4.40     13.77 o 
 -13   1  12       41.26       31.20     12.81 o 
 -12   1  12        0.67       -1.30      7.89 o 
 -11   1  12        6.71        0.97      6.25 o 
 -10   1  12        0.19       -3.83      5.39 o 
  -9   1  12        5.97        4.44      5.95 o 
  -8   1  12       13.63        9.92      5.20 o 
  -7   1  12       21.03       11.97      6.24 o 
  -6   1  12      235.79      246.08     10.78 o 
  -5   1  12        5.84       -0.24      4.42 o 
  -4   1  12       24.48       26.53      5.85 o 
  -3   1  12       33.66       35.67      7.46 o 
  -2   1  12       56.94       64.97      7.77 o 
  -1   1  12       40.19       41.03      6.80 o 
   0   1  12       25.72       36.61      7.09 o 
   1   1  12       95.25       98.98      9.67 o 
   2   1  12        9.65        4.59      6.96 o 
   3   1  12        1.25       -2.27      6.64 o 
   4   1  12        5.14        3.24      9.29 o 
 -12   2  12        0.69       -0.99      8.02 o 
 -11   2  12        6.92       -4.79      7.50 o 
 -10   2  12        2.94       -0.53      5.90 o 
  -9   2  12        1.20       -3.04      5.27 o 
  -8   2  12       43.88       55.78     10.86 o 
  -7   2  12        0.02       -3.15      4.55 o 
  -6   2  12        0.48       -2.42      4.37 o 
  -5   2  12       12.45        3.32      4.81 o 
  -4   2  12       34.32       36.61      6.79 o 
  -3   2  12       18.82       18.44      5.84 o 
  -2   2  12        1.58       -4.19      5.45 o 
  -1   2  12       70.93       78.37     10.51 o 
   0   2  12       25.69       24.92      6.65 o 
   1   2  12        3.56        3.07      6.46 o 
   2   2  12       20.86       17.71      8.12 o 
   3   2  12        5.59        9.92      8.52 o 
   4   2  12        8.82       15.34      9.26 o 
 -12   3  12        0.65        0.01      9.04 o 
 -11   3  12        0.46        2.55      7.54 o 
 -10   3  12        0.50        5.10      9.46 o 
  -9   3  12       15.08       17.88      6.65 o 
  -8   3  12       14.64        5.14      5.67 o 
  -7   3  12        0.70       -3.36      5.05 o 
  -6   3  12       25.09       23.56      6.82 o 
  -5   3  12        0.62       -1.97      4.97 o 
  -4   3  12        5.92        7.35      5.54 o 
  -3   3  12        9.42       10.53      5.71 o 
  -2   3  12        2.26        8.55      6.02 o 
  -1   3  12        5.19       -2.16      5.53 o 
   0   3  12        0.32       -5.39      6.29 o 
   1   3  12        5.98        6.97      9.43 o 
   2   3  12        3.16       -2.84      7.43 o 
   3   3  12        0.65       -3.96      8.13 o 
 -10   4  12        0.13       -4.61      6.79 o 
  -9   4  12        0.01       -7.70      7.47 o 
  -8   4  12       10.04        8.21      6.69 o 
  -7   4  12        0.41       -7.86      5.41 o 
  -6   4  12        0.89        1.65      5.99 o 
  -5   4  12        0.11        0.61      5.95 o 
  -4   4  12       26.08       22.76      7.25 o 
  -3   4  12        6.40        5.16      6.37 o 
  -2   4  12        0.78       -2.91      5.84 o 
  -1   4  12        6.76        2.16      6.60 o 
   0   4  12        1.01       -3.55      7.32 o 
   1   4  12        0.80        7.89     10.36 o 
  -8   5  12        0.29       -6.48      8.45 o 
  -7   5  12        8.98        9.96      7.72 o 
  -6   5  12        0.68       -3.80      6.09 o 
  -5   5  12        0.68        0.00      7.14 o 
  -4   5  12        1.97        3.81      7.01 o 
  -3   5  12        1.54       -4.91      7.09 o 
  -2   5  12        1.05       -9.05      6.29 o 
  -1   5  12        0.37       -4.11      8.24 o 
 -12   1  13        0.15       -1.79      9.00 o 
 -11   1  13        0.13       -5.71      6.40 o 
 -10   1  13       14.74       15.20      6.73 o 
  -9   1  13       15.16        8.31      5.93 o 
  -8   1  13       30.48       26.70      7.92 o 
  -7   1  13       65.76       72.32      9.69 o 
  -6   1  13        0.52       -3.60      5.51 o 
  -5   1  13        9.30        9.38      6.41 o 
  -4   1  13        0.30       -4.39      5.37 o 
  -3   1  13       16.37       15.93      6.71 o 
  -2   1  13       27.16       30.09      7.99 o 
  -1   1  13       10.42        7.69      5.65 o 
   0   1  13       21.49       20.07      6.68 o 
   1   1  13        5.12        2.42      6.14 o 
   2   1  13        0.00        2.49      7.79 o 
   3   1  13        0.05      -11.09      9.21 o 
 -12   2  13       10.58       13.52      9.46 o 
 -11   2  13        0.58       -7.25      8.17 o 
 -10   2  13        3.58       -2.63      7.12 o 
  -9   2  13       70.44       67.33     10.77 o 
  -8   2  13       27.62       20.22      7.79 o 
  -7   2  13       48.61       53.54      8.30 o 
  -6   2  13        1.56       -0.22      5.25 o 
  -5   2  13        4.34        4.21      5.21 o 
  -4   2  13        6.87        0.94      5.41 o 
  -3   2  13        5.40       10.30      6.35 o 
  -2   2  13        9.07        2.25      7.99 o 
  -1   2  13       13.40        7.00      7.29 o 
   0   2  13        0.03       -1.68      7.06 o 
   1   2  13        2.01        1.15      7.32 o 
   2   2  13       16.36       11.32      9.24 o 
 -11   3  13        9.81       13.01     12.10 o 
 -10   3  13       20.66       19.69     11.46 o 
  -9   3  13       21.78       23.55      8.49 o 
  -8   3  13        5.41        4.02      6.12 o 
  -7   3  13        3.03       -0.13      5.77 o 
  -6   3  13        2.51        0.25      5.74 o 
  -5   3  13       16.38       20.51      6.95 o 
  -4   3  13       30.51       19.87      6.84 o 
  -3   3  13       18.56       13.01      6.78 o 
  -2   3  13       30.35       21.27      8.35 o 
  -1   3  13        0.74       -2.45      7.41 o 
   0   3  13        2.64        0.83      9.53 o 
   1   3  13        0.97      -10.53      8.94 o 
  -9   4  13        0.00       -0.66      8.05 o 
  -8   4  13        3.60       -1.16      6.73 o 
  -7   4  13        0.01        1.34      6.29 o 
  -6   4  13        0.31       -1.69      6.48 o 
  -5   4  13        0.98        1.70      6.68 o 
  -4   4  13        0.08       -2.63      6.16 o 
  -3   4  13        6.83        3.04      6.75 o 
  -2   4  13        1.18       -3.41      6.52 o 
  -1   4  13        2.39        1.08      9.52 o 
   0   4  13        3.80        5.95     10.61 o 
  -5   5  13        2.19       -8.30      7.28 o 
  -4   5  13        4.09        3.90      7.56 o 
 -12   0  14        0.81       -1.72     10.82 o 
 -11   0  14        7.08        1.86     11.64 o 
 -10   0  14        6.04       10.92      9.82 o 
  -9   0  14        6.19       -7.37     10.66 o 
  -8   0  14        8.26        8.93     12.81 o 
  -7   0  14       24.19       19.74     13.27 o 
  -6   0  14       19.71       13.11     13.06 o 
  -5   0  14        0.06        8.21     12.01 o 
  -4   0  14        0.29        3.07     12.54 o 
  -3   0  14       12.43       21.90     13.32 o 
  -2   0  14        0.88        4.16      8.48 o 
  -1   0  14        3.22       -1.04      8.50 o 
   0   0  14        1.26      -11.88      8.66 o 
   1   0  14        1.12       -4.22      9.10 o 
 -11   1  14        2.10       -4.79      6.94 o 
 -10   1  14        0.65        5.12      7.80 o 
  -9   1  14        1.68       -0.62      7.34 o 
  -8   1  14       34.85       30.17      8.66 o 
  -7   1  14        2.01       -5.79      7.25 o 
  -6   1  14       34.20       24.96     10.23 o 
  -5   1  14        0.11        3.98      8.49 o 
  -4   1  14        0.06       -2.04      6.25 o 
  -3   1  14        0.07       -0.47      6.36 o 
  -2   1  14        4.22        2.66      7.37 o 
  -1   1  14        6.11        7.91      7.96 o 
   0   1  14        3.49        3.69      6.81 o 
   1   1  14        2.50       12.11      8.87 o 
 -11   2  14        2.83        5.24     10.50 o 
 -10   2  14       23.16       22.55      8.63 o 
  -9   2  14       14.20       14.94      8.84 o 
  -8   2  14       26.44       34.46      9.35 o 
  -7   2  14        8.38        8.29      7.57 o 
  -6   2  14        4.75       -0.32      5.88 o 
  -5   2  14       24.81       27.37      8.79 o 
  -4   2  14        0.74        6.70      7.21 o 
  -3   2  14       43.26       50.83     10.08 o 
  -2   2  14        6.48        3.53      7.79 o 
  -1   2  14       20.89       15.34      8.89 o 
   0   2  14        2.41       -0.33      9.75 o 
   1   2  14        3.84        6.47     11.30 o 
 -10   3  14       17.26        9.63      8.93 o 
  -9   3  14       28.10       31.45      9.84 o 
  -8   3  14        9.53        7.36      8.21 o 
  -7   3  14        0.53       -1.98      6.29 o 
  -6   3  14        5.89        2.10      6.49 o 
  -5   3  14        1.21       -1.76      6.20 o 
  -4   3  14       17.31       13.71      7.98 o 
  -3   3  14        0.04       -7.71      7.11 o 
  -2   3  14       18.40       18.63      8.99 o 
  -1   3  14        3.11       -6.47      7.99 o 
  -7   4  14        1.72        0.72      7.50 o 
  -6   4  14       25.89       29.65      8.87 o 
  -5   4  14        0.20        3.09      7.47 o 
  -4   4  14       42.86       49.34     10.04 o 
  -3   4  14        0.27        4.60      7.68 o 
 -10   1  15        2.13       -4.34      8.58 o 
  -9   1  15        0.01       -4.35      9.36 o 
  -8   1  15        0.13       -4.12      9.48 o 
  -7   1  15        0.14        0.91      9.09 o 
  -6   1  15        5.19        2.82      9.44 o 
  -5   1  15        9.45       10.27      9.06 o 
  -4   1  15        5.21       -6.73      9.69 o 
  -3   1  15        9.03        5.25      7.77 o 
  -2   1  15        1.17       -6.94      7.42 o 
  -1   1  15        3.48        3.27      8.41 o 
  -9   2  15       57.93       55.45     11.42 o 
  -8   2  15       10.24       16.04      8.97 o 
  -7   2  15       14.28       17.70     10.57 o 
  -6   2  15        3.20        3.22      9.29 o 
  -5   2  15        0.81       -9.38      7.43 o 
  -4   2  15        0.78        6.80      8.53 o 
  -3   2  15        1.58        1.79      8.29 o 
  -2   2  15        0.74       -1.50      8.54 o 
  -8   3  15        0.15       -3.28      8.53 o 
  -7   3  15       26.03       16.46      8.64 o 
  -6   3  15        0.17      -10.94      8.24 o 
  -5   3  15       25.27       28.00      9.88 o 
  -4   3  15        3.57        3.37      9.30 o 
  -3   3  15        0.04       -4.05      9.11 o 
  -9   0  16        0.02       -1.81     14.22 o 
  -8   0  16        5.08        9.52     14.98 o 
  -7   0  16        0.00        2.63     12.66 o 
  -6   0  16       12.98       21.38     17.06 o 
  -5   0  16        9.93       23.24     18.11 o 
  -4   0  16       16.02       26.21     17.69 o 
  -3   0  16       22.33       34.58     20.36 o 
  -8   1  16        4.06        4.61     10.93 o 
  -7   1  16       15.95       31.14     13.51 o 
  -6   1  16        2.37       -2.33     10.96 o 
  -5   1  16       13.27       25.57     13.69 o 
  -4   1  16        0.01       -0.04     11.82 o 
                                                 
