# Supplementary material for: Crystal structure of (1Z,4Z)-2,4-dimethyl-3H-benzo[b][1,4]diazepine
Source: Acta Crystallogr E Crystallogr Commun. 2017 Apr 4;73(Pt 5):647–50. doi: 10.1107/S2056989017004972 (PMC5418775; doi:10.1107/S2056989017004972)
Supplement: Supplementary file 3 [file e-73-00647-Isup3.mol]

Untitled Document-1
  ChemDraw02211711282D

 13 14  0  0  0  0  0  0  0  0999 V2000
   -1.6955    0.4125    0.0000 C   0  0  0  0  0  0  0  0  0  0  0  0
   -1.6955   -0.4125    0.0000 C   0  0  0  0  0  0  0  0  0  0  0  0
   -0.9810   -0.8250    0.0000 C   0  0  0  0  0  0  0  0  0  0  0  0
   -0.2665   -0.4125    0.0000 C   0  0  0  0  0  0  0  0  0  0  0  0
   -0.2665    0.4125    0.0000 C   0  0  0  0  0  0  0  0  0  0  0  0
   -0.9810    0.8250    0.0000 C   0  0  0  0  0  0  0  0  0  0  0  0
    0.3785   -0.9269    0.0000 N   0  0  0  0  0  0  0  0  0  0  0  0
    1.1828   -0.7433    0.0000 C   0  0  0  0  0  0  0  0  0  0  0  0
    1.5408   -0.0000    0.0000 C   0  0  0  0  0  0  0  0  0  0  0  0
    1.1828    0.7433    0.0000 C   0  0  0  0  0  0  0  0  0  0  0  0
    0.3785    0.9269    0.0000 N   0  0  0  0  0  0  0  0  0  0  0  0
    1.6955    1.3861    0.0000 C   0  0  0  0  0  0  0  0  0  0  0  0
    1.6955   -1.3861    0.0000 C   0  0  0  0  0  0  0  0  0  0  0  0
  1  2  2  0      
  2  3  1  0      
  3  4  2  0      
  4  5  1  0      
  5  6  2  0      
  6  1  1  0      
  4  7  1  0      
  7  8  2  0      
  8  9  1  0      
  9 10  1  0      
 10 11  2  0      
 11  5  1  0      
 10 12  1  0      
  8 13  1  0      
M  END
